# Supplementary material for: 4-(4-Propoxybenzo­yloxy)benzoic acid
Source: Acta Crystallogr Sect E Struct Rep Online. 2008 Jun 13;64(Pt 7):o1251. doi: 10.1107/S1600536808016942 (PMC2961752; doi:10.1107/S1600536808016942)
Supplement: Supplementary file 1 [file e-64-o1251-sup1.cif]

##############################################################################
###                                                                        ###
###        Electronic paper (Acta Crystallographica Section E)             ###
###                                                                        ###
##############################################################################
#                                                                            #
# This CIF contains the data in a paper accepted for publication in Acta     #
# Crystallographica Section E. It conforms to the requirements of Notes      #
# for Authors for Section E, and has been peer reviewed under the auspices   #
# of the IUCr Commission on Journals.                                        #
#                                                                            #
# Full details of the Crystallographic Information File format               #
# are given in the paper "The Crystallographic Information File (CIF):       #
# a New Standard Archive File for Crystallography" by S. R. Hall, F. H.      #
# Allen and I. D. Brown [Acta Cryst. (1991), A47, 655-685].                  #
#                                                                            #
# The current version of the core CIF dictionary is obtainable from          #
# ftp://ftp.iucr.org/pub/cif_core.dic. The current version number is 2.4.    #
#                                                                            #
# Software is freely available for graphical display of the structure(s) in  #
# this CIF.  For information consult the CIF home page http://www.iucr.org/  #
# cif/home.html                                                              #
#                                                                            #
# This file may be used for bona fide research purposes within the           #
# scientific community so long as proper attribution is given to the journal # 
# article from which it was obtained.                                        #
#                                                                            #
##############################################################################
                                             
data_I
_audit_creation_method     SHELXL-97
_chemical_name_systematic
;
4-(4-Propoxybenzoyloxy)benzoic acid
;
_chemical_name_common     '4-(4-Propoxybenzoyloxy)benzoic acid '
_chemical_formula_moiety     'C17 H16 O5'
_chemical_formula_sum     'C17 H16 O5'
_chemical_formula_iupac     'C17 H16 O5'
_chemical_formula_weight     300.30
_chemical_melting_point     ?
_symmetry_cell_setting     'monoclinic'
_symmetry_space_group_name_H-M     'C 2/c'
_symmetry_space_group_name_Hall     '-C 2yc'
loop_
    _symmetry_equiv_pos_as_xyz
    'x, y, z'
    '-x, y, -z+1/2'
    'x+1/2, y+1/2, z'
    '-x+1/2, y+1/2, -z+1/2'
    '-x, -y, -z'
    'x, -y, z-1/2'
    '-x+1/2, -y+1/2, -z'
    'x+1/2, -y+1/2, z-1/2'
_cell_length_a     21.063(15)
_cell_length_b     5.703(4)
_cell_length_c     24.437(18)
_cell_angle_alpha     90.00
_cell_angle_beta     99.790(9)
_cell_angle_gamma     90.00
_cell_volume     2893(3)
_cell_formula_units_Z     8
_cell_measurement_reflns_used     3169
_cell_measurement_theta_min     3.4
_cell_measurement_theta_max     27.5
_cell_measurement_temperature     123(2)
_exptl_crystal_description     'Rod'
_exptl_crystal_colour     'Colorless'
_exptl_crystal_size_max     0.30
_exptl_crystal_size_mid     0.19
_exptl_crystal_size_min     0.15
_exptl_crystal_density_diffrn     1.379
_exptl_crystal_density_meas     ?
_exptl_crystal_density_method     'not measured'
_exptl_crystal_F_000     1264
_exptl_absorpt_coefficient_mu     0.102
_exptl_absorpt_correction_type     'empirical'
_exptl_absorpt_process_details     '(NUMABS; Higashi, 1999)'
_exptl_absorpt_correction_T_min     0.9701
_exptl_absorpt_correction_T_max     0.9849
_exptl_special_details
;
;
_diffrn_ambient_temperature     123(2)
_diffrn_radiation_type     MoK\a
_diffrn_radiation_wavelength     0.71070
_diffrn_radiation_source     'fine-focus sealed tube'
_diffrn_radiation_monochromator     graphite
_diffrn_measurement_device_type     'Rigaku/MSC Mercury CCD'
_diffrn_measurement_method     \w
_diffrn_reflns_number     11426
_diffrn_reflns_av_R_equivalents     0.0507
_diffrn_reflns_av_sigmaI/netI     0.0495
_diffrn_reflns_theta_min     3.38
_diffrn_reflns_theta_max     27.48
_diffrn_reflns_theta_full     27.48
_diffrn_measured_fraction_theta_max     0.993
_diffrn_measured_fraction_theta_full     0.993
_diffrn_reflns_limit_h_min     -23
_diffrn_reflns_limit_h_max     27
_diffrn_reflns_limit_k_min     -7
_diffrn_reflns_limit_k_max     5
_diffrn_reflns_limit_l_min     -31
_diffrn_reflns_limit_l_max     31
_refine_special_details
;
Refinement of <i>F</i>^2^ against ALL reflections. The weighted <i>R</i>-factor
<i>wR</i> and goodness of fit <i>S</i> are based on <i>F</i>^2^, conventional
<i>R</i>-factors <i>R</i> are based on <i>F</i>, with <i>F</i> set to zero for
negative <i>F</i>^2^. The threshold expression of <i>F</i>^2^ >
\s(<i>F</i>^2^) is used only for calculating <i>R</i>-factors(gt) <i>etc</i>.
and is not relevant to the choice of reflections for refinement.
<i>R</i>-factors based on <i>F</i>^2^ are statistically about twice as large
as those based on <i>F</i>, and <i>R</i>- factors based on ALL data will be
even larger.
;
_reflns_number_total     3297
_reflns_number_gt     2824
_reflns_threshold_expression     I>2\s(I)
_refine_ls_structure_factor_coef     Fsqd
_refine_ls_matrix_type     full
_refine_ls_R_factor_all     0.1032
_refine_ls_R_factor_gt     0.0844
_refine_ls_wR_factor_gt     0.1395
_refine_ls_wR_factor_ref     0.1463
_refine_ls_goodness_of_fit_ref     1.261
_refine_ls_restrained_S_all     1.261
_refine_ls_number_reflns     3297
_refine_ls_number_parameters     201
_refine_ls_number_restraints     0
_refine_ls_hydrogen_treatment     constr
_refine_ls_weighting_scheme     calc
_refine_ls_weighting_details
          'calc w=1/[\s^2^(Fo^2^)+(0.026P)^2^+6.5341P] where P=(Fo^2^+2Fc^2^)/3'
_atom_sites_solution_hydrogens     geom
_atom_sites_solution_primary     direct
_atom_sites_solution_secondary     difmap
_refine_ls_shift/su_max     0.000
_refine_ls_shift/su_mean     0.000
_refine_diff_density_max     0.294
_refine_diff_density_min     -0.277
_refine_ls_extinction_method     none
_refine_ls_extinction_coef     ?
loop_
    _atom_type_symbol
    _atom_type_description
    _atom_type_scat_dispersion_real
    _atom_type_scat_dispersion_imag
    _atom_type_scat_source
    'C' 'C' 0.0033 0.0016
                         'International Tables Vol C Tables 4.2.6.8 and 6.1.1.4'
    'H' 'H' 0.0000 0.0000
                         'International Tables Vol C Tables 4.2.6.8 and 6.1.1.4'
    'O' 'O' 0.0106 0.0060
                         'International Tables Vol C Tables 4.2.6.8 and 6.1.1.4'
_computing_data_collection
                 'CrystalClear (Molecular Structure Corporation & Rigaku, 2001)'
_computing_cell_refinement
                 'CrystalClear (Molecular Structure Corporation & Rigaku, 2001)'
_computing_data_reduction
                       'TEXSAN (Molecular Structure Corporation & Rigaku, 2004)'
_computing_structure_solution     'SIR97 (Altomare <i>et al.</i>,  1999)'
_computing_structure_refinement     'SHELXL97 (Sheldrick, 2008)'
_computing_molecular_graphics     'ORTEPII (Johnson, 1976)'
_computing_publication_material
;
SHELXL97 (Sheldrick, 2008) and
TEXSAN (Molecular Structure Corporation & Rigaku, 2004)
;
loop_
    _atom_site_type_symbol
    _atom_site_label
    _atom_site_fract_x
    _atom_site_fract_y
    _atom_site_fract_z
    _atom_site_U_iso_or_equiv
    _atom_site_adp_type
    _atom_site_calc_flag
    _atom_site_refinement_flags
    _atom_site_occupancy
    _atom_site_disorder_assembly
    _atom_site_disorder_group
    C C1 0.12026(11) 0.2626(4) 0.39828(9) 0.0171(5) Uani d . 1 . .
    C C2 0.15716(12) 0.4515(4) 0.42065(10) 0.0223(5) Uani d . 1 . .
    H H2 0.1686 0.5699 0.3968 0.027 Uiso calc R 1 . .
    C C3 0.17771(13) 0.4698(4) 0.47766(10) 0.0229(5) Uani d . 1 . .
    H H3 0.2030 0.6000 0.4926 0.027 Uiso calc R 1 . .
    C C4 0.16099(12) 0.2958(4) 0.51274(10) 0.0198(5) Uani d . 1 . .
    C C5 0.12360(12) 0.1058(4) 0.49037(10) 0.0229(5) Uani d . 1 . .
    H H5 0.1120 -0.0124 0.5142 0.027 Uiso calc R 1 . .
    C C6 0.10351(12) 0.0891(4) 0.43378(10) 0.0212(5) Uani d . 1 . .
    H H6 0.0781 -0.0408 0.4188 0.025 Uiso calc R 1 . .
    C C7 0.09682(11) 0.2342(4) 0.33803(10) 0.0176(5) Uani d . 1 . .
    O O1 0.06221(9) 0.0793(3) 0.31697(7) 0.0250(4) Uani d . 1 . .
    O O2 0.11946(8) 0.4078(3) 0.30793(7) 0.0216(4) Uani d . 1 . .
    C C8 0.09736(11) 0.4149(4) 0.25035(9) 0.0181(5) Uani d . 1 . .
    C C9 0.06788(11) 0.6204(4) 0.22986(10) 0.0192(5) Uani d . 1 . .
    H H9 0.0624 0.7460 0.2542 0.023 Uiso calc R 1 . .
    C C10 0.04640(11) 0.6402(4) 0.17308(10) 0.0177(5) Uani d . 1 . .
    H H10 0.0254 0.7794 0.1583 0.021 Uiso calc R 1 . .
    C C11 0.05562(11) 0.4570(4) 0.13782(10) 0.0169(5) Uani d . 1 . .
    C C12 0.08634(11) 0.2523(4) 0.15939(10) 0.0188(5) Uani d . 1 . .
    H H12 0.0928 0.1274 0.1352 0.023 Uiso calc R 1 . .
    C C13 0.10753(12) 0.2303(4) 0.21606(10) 0.0202(5) Uani d . 1 . .
    H H13 0.1286 0.0915 0.2310 0.024 Uiso calc R 1 . .
    C C14 0.03310(11) 0.4762(4) 0.07712(10) 0.0177(5) Uani d . 1 . .
    O O3 0.00181(9) 0.6673(3) 0.06089(7) 0.0272(4) Uani d . 1 . .
    H H3O -0.0102 0.6630 0.0263 0.041 Uiso calc R 1 . .
    O O4 0.04427(9) 0.3198(3) 0.04501(7) 0.0244(4) Uani d . 1 . .
    O O5 0.17781(9) 0.2955(3) 0.56890(7) 0.0238(4) Uani d . 1 . .
    C C15 0.21608(12) 0.4869(4) 0.59482(10) 0.0202(5) Uani d . 1 . .
    H H15A 0.1923 0.6365 0.5875 0.024 Uiso calc R 1 . .
    H H15B 0.2568 0.4988 0.5799 0.024 Uiso calc R 1 . .
    C C16 0.22997(12) 0.4371(4) 0.65666(10) 0.0207(5) Uani d . 1 . .
    H H16A 0.2560 0.2922 0.6636 0.025 Uiso calc R 1 . .
    H H16B 0.1889 0.4117 0.6704 0.025 Uiso calc R 1 . .
    C C17 0.26641(13) 0.6408(5) 0.68816(11) 0.0277(6) Uani d . 1 . .
    H H17A 0.3098 0.6505 0.6788 0.042 Uiso calc R 1 . .
    H H17B 0.2696 0.6153 0.7282 0.042 Uiso calc R 1 . .
    H H17C 0.2433 0.7875 0.6777 0.042 Uiso calc R 1 . .
loop_
    _atom_site_aniso_label
    _atom_site_aniso_U_11
    _atom_site_aniso_U_22
    _atom_site_aniso_U_33
    _atom_site_aniso_U_12
    _atom_site_aniso_U_13
    _atom_site_aniso_U_23
    C1 0.0169(12) 0.0177(11) 0.0174(12) 0.0001(9) 0.0053(9) -0.0012(9)
    C2 0.0269(13) 0.0199(12) 0.0207(13) -0.0054(10) 0.0062(10) 0.0038(10)
    C3 0.0262(13) 0.0212(12) 0.0214(13) -0.0056(10) 0.0042(10) 0.0002(10)
    C4 0.0189(12) 0.0255(13) 0.0156(12) 0.0005(10) 0.0044(10) 0.0003(10)
    C5 0.0275(14) 0.0237(12) 0.0184(13) -0.0057(10) 0.0061(10) 0.0025(10)
    C6 0.0220(13) 0.0210(12) 0.0213(13) -0.0045(10) 0.0051(10) -0.0004(10)
    C7 0.0181(12) 0.0163(11) 0.0192(12) 0.0005(9) 0.0058(10) 0.0002(9)
    O1 0.0298(10) 0.0258(9) 0.0203(9) -0.0100(8) 0.0067(8) -0.0043(7)
    O2 0.0274(10) 0.0236(9) 0.0134(8) -0.0069(7) 0.0024(7) 0.0006(7)
    C8 0.0174(12) 0.0232(12) 0.0138(12) -0.0057(9) 0.0031(9) 0.0022(9)
    C9 0.0193(12) 0.0188(11) 0.0203(12) -0.0009(9) 0.0063(10) -0.0032(9)
    C10 0.0175(12) 0.0176(11) 0.0184(12) 0.0006(9) 0.0045(9) 0.0013(9)
    C11 0.0136(11) 0.0193(11) 0.0181(12) -0.0008(9) 0.0040(9) 0.0014(9)
    C12 0.0204(12) 0.0173(11) 0.0198(12) -0.0009(9) 0.0072(10) -0.0012(9)
    C13 0.0208(12) 0.0199(12) 0.0200(12) -0.0007(9) 0.0036(10) 0.0021(9)
    C14 0.0153(11) 0.0190(11) 0.0196(12) 0.0013(9) 0.0055(9) -0.0009(9)
    O3 0.0382(11) 0.0267(10) 0.0155(9) 0.0145(8) 0.0012(8) 0.0001(7)
    O4 0.0296(10) 0.0244(9) 0.0193(9) 0.0073(8) 0.0043(7) -0.0031(7)
    O5 0.0281(10) 0.0259(9) 0.0168(9) -0.0071(8) 0.0024(7) 0.0004(7)
    C15 0.0200(12) 0.0220(12) 0.0184(12) -0.0036(10) 0.0029(10) -0.0007(10)
    C16 0.0181(12) 0.0269(13) 0.0174(12) 0.0002(10) 0.0035(10) 0.0009(10)
    C17 0.0284(14) 0.0338(15) 0.0200(13) -0.0014(11) 0.0012(11) 0.0000(11)
_geom_special_details
;
All e.s.d.'s (except the e.s.d. in the dihedral angle between two l.s. planes)
are estimated using the full covariance matrix. The cell e.s.d.'s are taken
into account individually in the estimation of e.s.d.'s in distances, angles
and torsion angles; correlations between e.s.d.'s in cell parameters are only
used when they are defined by crystal symmetry. An approximate (isotropic)
treatment of cell e.s.d.'s is used for estimating e.s.d.'s involving l.s.
planes.
;
loop_
    _geom_bond_atom_site_label_1
    _geom_bond_atom_site_label_2
    _geom_bond_site_symmetry_2
    _geom_bond_distance
    _geom_bond_publ_flag
    C1 C2 . 1.385(3) ?
    C1 C6 . 1.400(3) ?
    C1 C7 . 1.480(3) ?
    C2 C3 . 1.391(4) ?
    C2 H2 . 0.9500 ?
    C3 C4 . 1.395(3) ?
    C3 H3 . 0.9500 ?
    C4 O5 . 1.358(3) ?
    C4 C5 . 1.395(3) ?
    C5 C6 . 1.379(3) ?
    C5 H5 . 0.9500 ?
    C6 H6 . 0.9500 ?
    C7 O1 . 1.204(3) ?
    C7 O2 . 1.367(3) ?
    O2 C8 . 1.406(3) ?
    C8 C9 . 1.380(3) ?
    C8 C13 . 1.385(3) ?
    C9 C10 . 1.389(3) ?
    C9 H9 . 0.9500 ?
    C10 C11 . 1.389(3) ?
    C10 H10 . 0.9500 ?
    C11 C12 . 1.394(3) ?
    C11 C14 . 1.482(3) ?
    C12 C13 . 1.387(3) ?
    C12 H12 . 0.9500 ?
    C13 H13 . 0.9500 ?
    C14 O4 . 1.237(3) ?
    C14 O3 . 1.300(3) ?
    O3 H3O . 0.8400 ?
    O5 C15 . 1.438(3) ?
    C15 C16 . 1.516(3) ?
    C15 H15A . 0.9900 ?
    C15 H15B . 0.9900 ?
    C16 C17 . 1.527(4) ?
    C16 H16A . 0.9900 ?
    C16 H16B . 0.9900 ?
    C17 H17A . 0.9800 ?
    C17 H17B . 0.9800 ?
    C17 H17C . 0.9800 ?
loop_
    _geom_angle_atom_site_label_1
    _geom_angle_atom_site_label_2
    _geom_angle_atom_site_label_3
    _geom_angle_site_symmetry_1
    _geom_angle_site_symmetry_3
    _geom_angle
    _geom_angle_publ_flag
    C2 C1 C6 . . 119.3(2) ?
    C2 C1 C7 . . 123.2(2) ?
    C6 C1 C7 . . 117.6(2) ?
    C1 C2 C3 . . 120.8(2) ?
    C1 C2 H2 . . 119.6 ?
    C3 C2 H2 . . 119.6 ?
    C2 C3 C4 . . 119.6(2) ?
    C2 C3 H3 . . 120.2 ?
    C4 C3 H3 . . 120.2 ?
    O5 C4 C3 . . 124.9(2) ?
    O5 C4 C5 . . 115.3(2) ?
    C3 C4 C5 . . 119.7(2) ?
    C6 C5 C4 . . 120.2(2) ?
    C6 C5 H5 . . 119.9 ?
    C4 C5 H5 . . 119.9 ?
    C5 C6 C1 . . 120.4(2) ?
    C5 C6 H6 . . 119.8 ?
    C1 C6 H6 . . 119.8 ?
    O1 C7 O2 . . 122.9(2) ?
    O1 C7 C1 . . 125.5(2) ?
    O2 C7 C1 . . 111.61(19) ?
    C7 O2 C8 . . 118.23(18) ?
    C9 C8 C13 . . 122.2(2) ?
    C9 C8 O2 . . 116.1(2) ?
    C13 C8 O2 . . 121.7(2) ?
    C8 C9 C10 . . 118.8(2) ?
    C8 C9 H9 . . 120.6 ?
    C10 C9 H9 . . 120.6 ?
    C11 C10 C9 . . 120.2(2) ?
    C11 C10 H10 . . 119.9 ?
    C9 C10 H10 . . 119.9 ?
    C10 C11 C12 . . 120.0(2) ?
    C10 C11 C14 . . 120.7(2) ?
    C12 C11 C14 . . 119.3(2) ?
    C13 C12 C11 . . 120.2(2) ?
    C13 C12 H12 . . 119.9 ?
    C11 C12 H12 . . 119.9 ?
    C8 C13 C12 . . 118.6(2) ?
    C8 C13 H13 . . 120.7 ?
    C12 C13 H13 . . 120.7 ?
    O4 C14 O3 . . 123.5(2) ?
    O4 C14 C11 . . 121.2(2) ?
    O3 C14 C11 . . 115.3(2) ?
    C14 O3 H3O . . 109.5 ?
    C4 O5 C15 . . 118.32(19) ?
    O5 C15 C16 . . 107.18(19) ?
    O5 C15 H15A . . 110.3 ?
    C16 C15 H15A . . 110.3 ?
    O5 C15 H15B . . 110.3 ?
    C16 C15 H15B . . 110.3 ?
    H15A C15 H15B . . 108.5 ?
    C15 C16 C17 . . 110.8(2) ?
    C15 C16 H16A . . 109.5 ?
    C17 C16 H16A . . 109.5 ?
    C15 C16 H16B . . 109.5 ?
    C17 C16 H16B . . 109.5 ?
    H16A C16 H16B . . 108.1 ?
    C16 C17 H17A . . 109.5 ?
    C16 C17 H17B . . 109.5 ?
    H17A C17 H17B . . 109.5 ?
    C16 C17 H17C . . 109.5 ?
    H17A C17 H17C . . 109.5 ?
    H17B C17 H17C . . 109.5 ?
loop_
    _geom_torsion_atom_site_label_1
    _geom_torsion_atom_site_label_2
    _geom_torsion_atom_site_label_3
    _geom_torsion_atom_site_label_4
    _geom_torsion_site_symmetry_1
    _geom_torsion_site_symmetry_2
    _geom_torsion_site_symmetry_3
    _geom_torsion_site_symmetry_4
    _geom_torsion
    _geom_torsion_publ_flag
    C6 C1 C2 C3 . . . . 0.2(4) ?
    C7 C1 C2 C3 . . . . 179.7(2) ?
    C1 C2 C3 C4 . . . . 0.0(4) ?
    C2 C3 C4 O5 . . . . -179.5(2) ?
    C2 C3 C4 C5 . . . . -0.3(4) ?
    O5 C4 C5 C6 . . . . 179.7(2) ?
    C3 C4 C5 C6 . . . . 0.3(4) ?
    C4 C5 C6 C1 . . . . -0.1(4) ?
    C2 C1 C6 C5 . . . . -0.1(4) ?
    C7 C1 C6 C5 . . . . -179.7(2) ?
    C2 C1 C7 O1 . . . . -176.3(2) ?
    C6 C1 C7 O1 . . . . 3.3(4) ?
    C2 C1 C7 O2 . . . . 3.8(3) ?
    C6 C1 C7 O2 . . . . -176.6(2) ?
    O1 C7 O2 C8 . . . . 4.9(3) ?
    C1 C7 O2 C8 . . . . -175.2(2) ?
    C7 O2 C8 C9 . . . . 122.6(2) ?
    C7 O2 C8 C13 . . . . -60.5(3) ?
    C13 C8 C9 C10 . . . . 1.5(4) ?
    O2 C8 C9 C10 . . . . 178.5(2) ?
    C8 C9 C10 C11 . . . . -1.1(3) ?
    C9 C10 C11 C12 . . . . 0.2(3) ?
    C9 C10 C11 C14 . . . . -179.8(2) ?
    C10 C11 C12 C13 . . . . 0.3(3) ?
    C14 C11 C12 C13 . . . . -179.7(2) ?
    C9 C8 C13 C12 . . . . -1.1(4) ?
    O2 C8 C13 C12 . . . . -177.8(2) ?
    C11 C12 C13 C8 . . . . 0.2(4) ?
    C10 C11 C14 O4 . . . . 175.9(2) ?
    C12 C11 C14 O4 . . . . -4.1(3) ?
    C10 C11 C14 O3 . . . . -3.7(3) ?
    C12 C11 C14 O3 . . . . 176.3(2) ?
    C3 C4 O5 C15 . . . . -0.4(4) ?
    C5 C4 O5 C15 . . . . -179.7(2) ?
    C4 O5 C15 C16 . . . . -177.7(2) ?
    O5 C15 C16 C17 . . . . -175.9(2) ?
loop_
    _geom_hbond_atom_site_label_D
    _geom_hbond_atom_site_label_H
    _geom_hbond_atom_site_label_A
    _geom_hbond_site_symmetry_A
    _geom_hbond_distance_DH
    _geom_hbond_distance_HA
    _geom_hbond_distance_DA
    _geom_hbond_angle_DHA
    O3 H3O O4 5_565 0.84 1.77 2.606(3) 172.1
data_global
_journal_date_recd_electronic     2008-05-26
_journal_date_accepted     2008-06-04
_journal_name_full     'Acta Crystallographica, Section E'
_journal_year     2008
_journal_volume     64
_journal_issue      7
_journal_page_first     o1251
_journal_page_last     o1251
_journal_paper_category     QO
_journal_coeditor_code     HG2407
_publ_contact_author_name
;
'Hameed^*^,Shahid'
;
_publ_contact_author_address
;
Department of Chemistry
Quaid-i-Azam University Islamabad
45320-Pakistan
;
_publ_contact_author_email     shameed@qau.edu.pk
_publ_contact_author_fax     ?
_publ_contact_author_phone     ?
_publ_section_title
;
4-(4-Propoxybenzoyloxy)benzoic acid
;
loop_
    _publ_author_name
    _publ_author_address
    'Muhammad, Khushi'
;
Department of Chemistry
Quaid-i-Azam University
Islamabad 45320
Pakistan
;
    'Khawar Rauf, M.'
;
Department of Chemistry
Quaid-i-Azam University
Islamabad 45320
Pakistan
;
    'Ebihara, Masahiro'
;
Department of Chemistry, Faculty of Engineering
Gifu University, Yanagido, Gifu 501-1193, Japan
;
    'Hameed, Shahid'
;
Department of Chemistry
Quaid-i-Azam University
Islamabad 45320
Pakistan
;
