# Supplementary material for: 4-(4-Propoxybenzo­yloxy)benzoic acid
Source: Acta Crystallogr Sect E Struct Rep Online. 2008 Jun 13;64(Pt 7):o1251. doi: 10.1107/S1600536808016942 (PMC2961752; doi:10.1107/S1600536808016942)
Supplement: Supplementary file 2 [file e-64-o1251-Isup2.hkl]

# 
# h,k,l, Fc-squared, Fo-squared, sigma(Fo-squared) and status flag 
# 
data_I
_shelx_title ' _khawar86' 
_shelx_refln_list_code          4 
_shelx_F_calc_maximum      206.71 
_exptl_crystal_F_000      1264.00 
_reflns_d_resolution_high  0.7701 
 
loop_ 
 _symmetry_equiv_pos_as_xyz 
 'x, y, z' 
 '-x, y, -z+1/2' 
 'x+1/2, y+1/2, z' 
 '-x+1/2, y+1/2, -z+1/2' 
 '-x, -y, -z' 
 'x, -y, z-1/2' 
 '-x+1/2, -y+1/2, -z' 
 'x+1/2, -y+1/2, z-1/2' 
 
_cell_length_a    21.0631 
_cell_length_b     5.7035 
_cell_length_c    24.4366 
_cell_angle_alpha  90.000 
_cell_angle_beta   99.790 
_cell_angle_gamma  90.000 
 
_shelx_F_squared_multiplier     1.000 
 
loop_ 
 _refln_index_h 
 _refln_index_k 
 _refln_index_l 
 _refln_F_squared_calc 
 _refln_F_squared_meas 
 _refln_F_squared_sigma 
 _refln_observed_status 
   4   0   0    15864.44    15744.79    439.99 o 
   8   0   0      247.09      286.63     19.23 o 
  10   0   0       18.72       24.97     27.20 o 
  12   0   0       37.04       52.03     20.72 o 
  14   0   0     5336.86     5711.45    150.34 o 
  16   0   0      173.18      152.79     33.89 o 
  18   0   0     9003.50     9426.04    240.95 o 
  20   0   0        3.31       15.76     53.03 o 
  22   0   0      383.27      470.26     64.68 o 
  24   0   0        2.53      -13.94     42.10 o 
  26   0   0       33.95       17.78     43.13 o 
   3   1   0     1280.78     1405.22     19.73 o 
   5   1   0    20119.34    18702.20    245.02 o 
   7   1   0        2.50       34.08      7.73 o 
   9   1   0     2122.28     2266.89     61.79 o 
  11   1   0      301.40      333.70     13.32 o 
  13   1   0       62.12       57.11     12.29 o 
  15   1   0      985.43     1045.53     26.48 o 
  17   1   0       74.61      111.24     39.31 o 
  19   1   0      372.31      421.83     46.95 o 
  21   1   0        4.06       11.47     32.97 o 
  23   1   0      659.10      683.26     52.66 o 
  25   1   0       10.01       51.71     24.22 o 
   0   2   0       72.18       90.33      6.38 o 
   2   2   0     2429.01     2246.99     21.18 o 
   4   2   0     1754.38     1819.96     15.74 o 
   6   2   0      357.49      367.30     11.92 o 
   8   2   0      949.11     1029.94     15.95 o 
  10   2   0     2273.50     2565.76     39.20 o 
  12   2   0     1699.23     1689.93     53.04 o 
  14   2   0     1049.23     1002.99     35.87 o 
  16   2   0       17.95       69.48     20.30 o 
  18   2   0       69.21       71.97     10.79 o 
  20   2   0      260.79      325.51     37.23 o 
  22   2   0      127.98      104.77     29.58 o 
  24   2   0      431.88      355.29     89.07 o 
   1   3   0     2761.03     2568.51     30.23 o 
   3   3   0     3291.36     3100.98     44.34 o 
   5   3   0      139.89      142.53     11.56 o 
   7   3   0     1413.53     1558.94     26.88 o 
   9   3   0     1820.28     1941.83     36.32 o 
  11   3   0      758.28      807.93     25.23 o 
  13   3   0        8.53       77.12     17.53 o 
  15   3   0     1095.35     1118.69     36.18 o 
  17   3   0      366.08      331.49     21.66 o 
  19   3   0      192.48      182.89     29.36 o 
  21   3   0       58.92       57.23     16.04 o 
  23   3   0      188.00      189.05     57.28 o 
   0   4   0       69.17      110.50     25.46 o 
   2   4   0      829.25      829.47     20.08 o 
   4   4   0      422.96      369.99     16.30 o 
   6   4   0      249.60      214.43     10.45 o 
   8   4   0      260.57      246.73     12.57 o 
  10   4   0      490.78      517.81     19.48 o 
  12   4   0      249.29      258.35     16.61 o 
  14   4   0      433.35      473.18     23.59 o 
  16   4   0     1731.90     1622.56     42.27 o 
  18   4   0      166.11      133.51     19.65 o 
  20   4   0       90.13      129.16     31.30 o 
  22   4   0        2.37      -14.85     44.29 o 
   1   5   0     1288.93     1402.45     30.45 o 
   3   5   0       60.18      141.55     30.16 o 
   5   5   0     2130.31     2238.24     47.52 o 
   7   5   0       76.83      104.69     26.32 o 
   9   5   0      902.67     1012.48     28.13 o 
  11   5   0      111.18      113.82     15.45 o 
  13   5   0       17.55       66.13     19.44 o 
  15   5   0       43.08       41.31     12.53 o 
  17   5   0       95.59       78.52     16.54 o 
  19   5   0       17.90       71.88     26.28 o 
   0   6   0     1303.86     1371.48     74.84 o 
   2   6   0        9.96      122.37     26.43 o 
   4   6   0     5187.05     5525.59    138.64 o 
   6   6   0     2776.63     2915.73     60.67 o 
   8   6   0      394.13      396.86     30.16 o 
  10   6   0      980.79     1054.99     82.24 o 
  12   6   0       11.69       56.26     26.49 o 
  14   6   0      186.21      177.33     24.66 o 
   1   7   0      218.49      117.33     26.02 o 
   3   7   0      717.82      791.48     62.35 o 
   5   7   0       61.07      109.84     29.81 o 
   7   7   0      191.35      144.17     56.06 o 
 -25   1   1        7.74       91.63     48.75 o 
 -23   1   1       73.41      114.39     45.98 o 
 -21   1   1       30.73       38.22     21.72 o 
 -19   1   1     3725.37     3682.54     70.05 o 
 -17   1   1      371.45      456.79     24.23 o 
 -15   1   1     1421.46     1535.01     40.31 o 
 -13   1   1      347.67      384.84     23.06 o 
 -11   1   1     1049.87     1189.44     39.62 o 
  -9   1   1     3748.32     3952.79     86.46 o 
  -7   1   1       71.57       77.46     11.52 o 
  -3   1   1      584.89      712.25     19.67 o 
   1   1   1      491.00      422.58      6.06 o 
   3   1   1     8215.71     7350.51     62.18 o 
   5   1   1     4374.78     4002.70     25.16 o 
   7   1   1      124.93      152.95      6.46 o 
   9   1   1     4402.16     4472.10     54.24 o 
  11   1   1      726.69      765.71     19.85 o 
  13   1   1     5655.98     5884.58    111.47 o 
  15   1   1        0.20       43.48     12.70 o 
  17   1   1      279.16      283.56     18.23 o 
  19   1   1      265.03      266.76     59.80 o 
  21   1   1       57.62       68.83     34.31 o 
  23   1   1        9.37       71.25     41.18 o 
  25   1   1       52.00       70.39     37.72 o 
 -26   2   1       18.52       61.66     58.11 o 
 -24   2   1       20.05       64.82     36.32 o 
 -22   2   1       44.87       65.22     31.93 o 
 -20   2   1        1.01       50.68     19.43 o 
 -18   2   1        6.82      114.29     26.59 o 
 -16   2   1      565.90      547.05     25.74 o 
 -14   2   1      100.72      136.70     35.16 o 
 -12   2   1      824.55      819.64     25.89 o 
 -10   2   1       42.90       57.24     11.24 o 
  -8   2   1     5350.93     5579.67     71.48 o 
  -6   2   1       28.79       43.22      4.65 o 
  -4   2   1    20608.02    20249.15    133.06 o 
  -2   2   1     3512.83     3515.83     28.06 o 
   0   2   1     1365.12     1313.00     15.61 o 
   2   2   1     3074.62     2869.14     21.29 o 
   4   2   1     4543.28     4541.59     28.50 o 
   6   2   1      132.47      139.52      5.87 o 
   8   2   1     3072.64     2980.73     36.18 o 
  10   2   1     1987.49     2222.70     39.06 o 
  12   2   1       91.41       90.42     21.49 o 
  14   2   1     4359.26     4558.51     73.14 o 
  16   2   1      143.20      163.33     14.38 o 
  18   2   1      828.70      810.35     34.64 o 
  20   2   1       12.33       50.57     26.37 o 
  22   2   1       51.52       56.82     56.67 o 
  24   2   1      142.16      119.17     94.81 o 
 -23   3   1       15.01       81.11     27.32 o 
 -21   3   1      114.41       61.22     20.95 o 
 -19   3   1      269.50      269.17     33.82 o 
 -17   3   1        4.72       38.31     15.09 o 
 -15   3   1      373.54      369.11     21.14 o 
 -13   3   1     1353.90     1401.20     51.70 o 
 -11   3   1        2.03       36.41     19.37 o 
  -9   3   1     1397.94     1568.16     29.48 o 
  -7   3   1       49.69       65.73     12.21 o 
  -5   3   1        0.04       39.76     12.86 o 
  -3   3   1      804.99      812.86     19.40 o 
  -1   3   1     1977.45     1922.98     24.57 o 
   1   3   1        2.27       41.27     12.55 o 
   3   3   1      979.19      952.51     20.88 o 
   5   3   1      258.96      231.45     13.14 o 
   7   3   1     3992.60     4138.80     60.84 o 
   9   3   1     1372.75     1434.94     27.51 o 
  11   3   1       20.25       40.76      9.53 o 
  13   3   1      107.12      112.72     11.98 o 
  15   3   1      473.44      518.60     50.56 o 
  17   3   1      326.11      375.25     20.69 o 
  19   3   1      177.02      180.88     24.48 o 
  21   3   1       27.20       33.67     23.70 o 
  23   3   1       49.35       38.95     37.46 o 
 -22   4   1        2.92       26.36     44.61 o 
 -20   4   1        9.42       67.18     21.35 o 
 -18   4   1       36.38      103.39     29.52 o 
 -16   4   1       14.53       61.66     25.72 o 
 -14   4   1      393.19      426.49     30.10 o 
 -12   4   1       39.22       58.23     13.02 o 
 -10   4   1     1112.43     1056.63     26.61 o 
  -8   4   1       39.73       39.65     14.64 o 
  -6   4   1      914.71      848.80     21.39 o 
  -4   4   1     1364.96     1454.81     22.70 o 
  -2   4   1        6.77       29.27     15.75 o 
   0   4   1      721.76      718.71     19.14 o 
   2   4   1     1451.71     1445.87     35.98 o 
   4   4   1      931.85      893.41     18.27 o 
   6   4   1       89.28      128.93     18.74 o 
   8   4   1      373.57      401.91     28.27 o 
  10   4   1       90.99       83.15     10.42 o 
  12   4   1      317.47      277.51     24.73 o 
  14   4   1      852.80      830.18     29.36 o 
  16   4   1       50.02       42.05     11.18 o 
  18   4   1      261.45      230.49     23.31 o 
  20   4   1     1035.98      908.57     48.60 o 
  22   4   1       23.78       37.82     53.55 o 
 -19   5   1      839.33      748.93     53.68 o 
 -17   5   1        3.31       55.29     16.84 o 
 -15   5   1      122.75      130.02     25.95 o 
 -13   5   1       12.79       66.57     18.20 o 
 -11   5   1       68.04       86.36     24.20 o 
  -9   5   1        0.31       42.80     20.72 o 
  -7   5   1      516.32      572.65     39.07 o 
  -5   5   1     3590.28     3729.60     67.35 o 
  -3   5   1       54.26      113.10     51.96 o 
  -1   5   1    10984.16    10993.38    102.38 o 
   1   5   1     1235.09     1345.02     29.49 o 
   3   5   1      164.34      125.38     21.51 o 
   5   5   1      401.13      417.80     23.62 o 
   7   5   1      176.86      189.43     17.61 o 
   9   5   1        0.50       60.43     16.32 o 
  11   5   1       94.15       95.94     15.56 o 
  13   5   1      109.33      122.42     18.25 o 
  15   5   1       12.83       49.03     14.88 o 
  17   5   1      255.62      213.87     25.98 o 
  19   5   1        5.86       81.62     34.91 o 
 -14   6   1      466.77      434.10     99.94 o 
 -12   6   1        0.32       66.10     33.01 o 
 -10   6   1     1269.23     1555.18    162.71 o 
  -8   6   1      473.92      548.38     33.98 o 
  -6   6   1      196.14      149.52     21.05 o 
  -4   6   1     1928.28     1912.35     65.72 o 
  -2   6   1     3028.51     3170.18     52.55 o 
   0   6   1       14.89      117.61     32.64 o 
   2   6   1       35.93       97.32     19.76 o 
   4   6   1     2409.30     2677.06     71.84 o 
   6   6   1      550.00      633.40     55.49 o 
   8   6   1      795.98      766.84     36.19 o 
  10   6   1      161.88      121.47     24.83 o 
  12   6   1      283.73      191.30     46.05 o 
  14   6   1       65.78       61.31     22.95 o 
  -7   7   1       53.87      120.82     24.26 o 
  -5   7   1       13.79       87.36     42.11 o 
  -3   7   1      179.11      144.26     30.63 o 
  -1   7   1       92.46      109.12     25.13 o 
   1   7   1      220.81      157.70     25.64 o 
   3   7   1     1991.12     2139.17     79.53 o 
   5   7   1     1454.50     1531.01     59.34 o 
   7   7   1      188.99      178.29     25.51 o 
 -26   0   2       38.04       64.38     49.62 o 
 -24   0   2     4368.54     4124.48    168.42 o 
 -22   0   2       90.47       62.64     34.60 o 
 -20   0   2     1584.79     1586.75     87.52 o 
 -18   0   2      310.24      298.16     47.66 o 
 -16   0   2      293.22      334.32     41.16 o 
 -14   0   2      452.61      409.06     38.80 o 
 -12   0   2        2.44      107.77     33.23 o 
 -10   0   2      251.69      321.58     31.66 o 
  -8   0   2     2215.29     2214.58    138.56 o 
   4   0   2        0.03       34.97     16.21 o 
   6   0   2     3965.45     3496.42    102.31 o 
   8   0   2     3010.82     2812.74     50.60 o 
  10   0   2        0.84       44.84     36.25 o 
  12   0   2      540.19      646.24     44.33 o 
  14   0   2      867.43      821.64     38.77 o 
  16   0   2        5.40       18.06     33.17 o 
  18   0   2      804.46      752.08     53.71 o 
  20   0   2      263.54      224.78     42.99 o 
  22   0   2      449.06      538.39     70.25 o 
  24   0   2      132.43      168.52     49.85 o 
  26   0   2       99.15        7.47     34.16 o 
 -25   1   2        1.95       63.83     40.99 o 
 -23   1   2     1082.22     1185.21     78.43 o 
 -21   1   2       42.03       51.07     44.04 o 
 -19   1   2       23.43       96.16     28.53 o 
 -17   1   2      759.40      882.18     45.50 o 
 -15   1   2      472.64      581.56     82.45 o 
 -13   1   2       42.59       32.79     29.58 o 
 -11   1   2       49.34       61.34     13.35 o 
  -9   1   2     7731.08     7757.55    147.45 o 
  -7   1   2     2448.79     2540.41     80.30 o 
  -3   1   2     1004.47     1304.43     24.76 o 
  -1   1   2    14339.77    12787.99     70.44 o 
   1   1   2    12765.59    11374.73     90.78 o 
   3   1   2      154.74      247.71      8.69 o 
   5   1   2     1096.41     1106.53     14.36 o 
   7   1   2      949.21      992.56     14.29 o 
   9   1   2     5369.56     5700.79     78.85 o 
  11   1   2      215.05      217.07      9.75 o 
  13   1   2     4079.73     4352.91     53.65 o 
  15   1   2        3.31       44.38     10.53 o 
  17   1   2      542.39      521.18     28.92 o 
  19   1   2       30.11      111.91     33.51 o 
  21   1   2       23.85       68.14     28.78 o 
  23   1   2      221.99      222.24     37.14 o 
  25   1   2       15.09       66.08     35.93 o 
 -26   2   2       92.13      172.14     41.75 o 
 -24   2   2       16.44       73.00     72.69 o 
 -22   2   2       21.68       57.46     30.55 o 
 -20   2   2        0.24       32.51     32.55 o 
 -18   2   2      383.85      441.17     27.16 o 
 -16   2   2      770.07      779.09     39.37 o 
 -14   2   2      943.78     1000.12     33.10 o 
 -12   2   2      563.61      588.90     25.84 o 
 -10   2   2    11009.65    11279.94    186.89 o 
  -8   2   2      770.54      785.50     19.07 o 
  -6   2   2      194.46      193.57      9.69 o 
  -4   2   2      273.92      294.97     12.38 o 
  -2   2   2     4697.96     4666.53     36.46 o 
   0   2   2        5.98       28.81      4.54 o 
   2   2   2      198.31      188.28      8.67 o 
   4   2   2      942.84      915.06     11.00 o 
   6   2   2     3452.54     3527.72     35.93 o 
   8   2   2     2948.27     2962.59     47.37 o 
  10   2   2     2084.41     2178.80     30.28 o 
  12   2   2      292.52      307.12     14.65 o 
  14   2   2       21.04       48.22     12.30 o 
  16   2   2      374.10      385.20     25.15 o 
  18   2   2       69.03       96.21     19.87 o 
  20   2   2        1.40       72.83     30.57 o 
  22   2   2        7.89       80.16     38.86 o 
  24   2   2      100.39       77.80     40.91 o 
 -23   3   2      139.92      145.84     30.92 o 
 -21   3   2      423.71      447.48     43.01 o 
 -19   3   2       20.03       30.03     15.22 o 
 -17   3   2       71.94       98.80     16.54 o 
 -15   3   2      942.98      888.06     41.38 o 
 -13   3   2     1642.93     1702.63     52.75 o 
 -11   3   2      270.71      230.99     14.75 o 
  -9   3   2      165.04      119.19      9.72 o 
  -7   3   2     2648.75     2528.75     29.80 o 
  -5   3   2      152.95      166.47      7.97 o 
  -3   3   2      567.64      611.05     17.70 o 
  -1   3   2     2039.00     1852.24     25.20 o 
   1   3   2       68.29       60.40     12.25 o 
   3   3   2       90.05       75.57      6.11 o 
   5   3   2     2861.72     3217.61     34.73 o 
   7   3   2      243.33      273.58     12.35 o 
   9   3   2      346.04      399.42     14.09 o 
  11   3   2     1297.49     1339.35     35.77 o 
  13   3   2       87.85       93.24     15.41 o 
  15   3   2        9.12       65.91     16.05 o 
  17   3   2      357.91      360.82     20.97 o 
  19   3   2      536.92      560.20     53.39 o 
  21   3   2      395.02      352.72     51.87 o 
  23   3   2       77.28       85.45     31.67 o 
 -22   4   2       91.06       14.22     33.58 o 
 -20   4   2      335.17      299.95     25.37 o 
 -18   4   2       60.07      100.21     14.32 o 
 -16   4   2       40.83       46.91     13.90 o 
 -14   4   2      109.71      117.29     13.61 o 
 -12   4   2       16.08       46.98     16.75 o 
 -10   4   2      578.15      573.00     26.81 o 
  -8   4   2     2467.62     2579.79     38.97 o 
  -6   4   2      929.51      979.07     42.35 o 
  -4   4   2       92.44       79.36     13.61 o 
  -2   4   2        4.10       18.60     11.12 o 
   0   4   2     1657.51     1542.35     29.93 o 
   2   4   2     1226.23     1154.56     40.00 o 
   4   4   2      134.43      130.29      7.84 o 
   6   4   2      252.93      257.94     11.33 o 
   8   4   2      253.78      217.61     15.36 o 
  10   4   2     2200.10     2399.99     40.03 o 
  12   4   2        8.52       47.89     12.08 o 
  14   4   2      164.06      199.74     17.13 o 
  16   4   2        2.79       28.67     15.89 o 
  18   4   2        1.08       28.71     23.10 o 
  20   4   2      312.47      288.15     37.02 o 
  22   4   2        1.38       41.10     42.14 o 
 -19   5   2       36.34       66.91     22.72 o 
 -17   5   2       69.44       62.10     15.23 o 
 -15   5   2      342.00      430.58     29.59 o 
 -13   5   2      162.92      183.70     26.20 o 
 -11   5   2      525.61      551.88     29.02 o 
  -9   5   2      254.40      304.76     20.57 o 
  -7   5   2     1037.31     1181.66     31.63 o 
  -5   5   2      299.22      297.52     14.58 o 
  -3   5   2     1310.88     1360.61     43.01 o 
  -1   5   2     6563.77     6479.88     84.91 o 
   1   5   2     3042.83     3218.57     47.45 o 
   3   5   2      667.49      745.34     31.89 o 
   5   5   2      104.19      113.09     40.50 o 
   7   5   2       66.98       91.82     13.22 o 
   9   5   2       55.13       64.25     13.77 o 
  11   5   2        4.04       58.08     15.45 o 
  13   5   2      705.70      602.16     31.16 o 
  15   5   2      776.02      685.99     38.53 o 
  17   5   2      257.09      145.00     22.86 o 
  19   5   2      127.45       88.14     52.79 o 
 -16   6   2      391.16      299.76     61.03 o 
 -12   6   2      281.00      256.05     33.36 o 
 -10   6   2      707.26      682.42     40.28 o 
  -8   6   2        0.44       44.96     24.89 o 
  -6   6   2       89.03      115.79     32.58 o 
  -4   6   2      231.11      257.86     25.39 o 
  -2   6   2     2879.85     3052.56     61.29 o 
   0   6   2     2170.19     2209.12     63.67 o 
   2   6   2       97.00       93.33     28.42 o 
   4   6   2      277.20      349.32     49.79 o 
   6   6   2       71.08       99.73     29.52 o 
   8   6   2      158.30      110.04     33.13 o 
  10   6   2       23.00       29.37     16.47 o 
  12   6   2        0.03       81.92     26.54 o 
  14   6   2      258.86      168.22     23.17 o 
  -7   7   2        2.21       85.26     32.37 o 
  -5   7   2        3.51       81.63     27.41 o 
  -3   7   2        2.28       46.05     25.80 o 
  -1   7   2       36.61       56.22     21.71 o 
   1   7   2       82.75       93.29     25.71 o 
   3   7   2       27.62      100.32     45.61 o 
   5   7   2        5.50       97.22     26.86 o 
   7   7   2        0.07       88.24     31.82 o 
 -27   1   3        0.04       20.25     31.45 o 
 -25   1   3      159.59      124.73     28.38 o 
 -23   1   3      269.76      227.55     68.42 o 
 -21   1   3       92.04      139.83     26.51 o 
 -19   1   3        1.87       74.99     27.99 o 
 -17   1   3       40.33       48.98     16.07 o 
 -15   1   3      955.90      984.41     38.61 o 
 -13   1   3      766.40      817.82     59.45 o 
 -11   1   3    12492.70    12394.91    387.30 o 
  -9   1   3     3888.81     3970.66    109.37 o 
  -7   1   3     8221.23     8203.89    188.30 o 
  -5   1   3    27372.63    26857.50    247.30 o 
  -3   1   3     1490.35     1456.50     18.89 o 
  -1   1   3     2348.99     2451.19     19.02 o 
   1   1   3     1210.40     1154.46     16.48 o 
   3   1   3     8603.64     7882.39     56.92 o 
   5   1   3      714.55      686.00      9.16 o 
   7   1   3     1097.05     1012.36     13.30 o 
   9   1   3       88.20       90.86      7.71 o 
  11   1   3     2988.95     2935.17     35.68 o 
  13   1   3     3741.71     3912.03     49.21 o 
  15   1   3      683.75      694.54     30.29 o 
  17   1   3      486.34      491.52     47.38 o 
  19   1   3      270.10      330.70     40.08 o 
  21   1   3       26.74       74.17     28.39 o 
  23   1   3        6.80       26.77     31.19 o 
  25   1   3      249.80      154.98     33.95 o 
 -26   2   3       51.07       84.00     65.75 o 
 -24   2   3      130.37      143.60     33.90 o 
 -22   2   3      107.13      113.75     30.56 o 
 -20   2   3      184.62      160.63     20.47 o 
 -18   2   3      560.79      618.86     29.99 o 
 -16   2   3     1473.22     1336.80     46.79 o 
 -14   2   3     1333.91     1319.64     39.60 o 
 -12   2   3     1520.07     1455.85     66.63 o 
 -10   2   3    37586.65    37713.14    430.91 o 
  -8   2   3     2755.86     2904.24     61.90 o 
  -6   2   3       18.72       39.20      8.67 o 
  -4   2   3       22.30       22.12      6.32 o 
  -2   2   3      764.17      710.67     11.77 o 
   0   2   3     1744.26     1635.10     13.55 o 
   2   2   3    10768.33    10683.95     67.56 o 
   4   2   3      559.72      721.36      9.97 o 
   6   2   3     1035.07     1022.58     14.16 o 
   8   2   3    14447.75    15357.11    125.26 o 
  10   2   3       78.50       82.60      7.30 o 
  12   2   3     1078.89     1007.36     18.15 o 
  14   2   3        2.47       69.13     12.13 o 
  16   2   3      607.41      644.19     21.45 o 
  18   2   3        6.63       46.77     19.16 o 
  20   2   3      583.19      733.17     50.99 o 
  22   2   3      745.32      794.74     66.60 o 
  24   2   3       76.91      108.26     79.15 o 
 -23   3   3       72.34       30.69     29.87 o 
 -21   3   3        6.12       44.66     20.60 o 
 -19   3   3       81.42      107.38     18.88 o 
 -17   3   3       22.15       35.71     24.30 o 
 -15   3   3      651.72      730.76    122.14 o 
 -13   3   3      353.81      437.84     40.51 o 
 -11   3   3     1865.67     1785.08     33.48 o 
  -9   3   3      877.30      918.39     32.02 o 
  -7   3   3       11.83       68.40      9.60 o 
  -5   3   3       37.53       44.96      6.24 o 
  -3   3   3     1874.27     1908.28     31.83 o 
  -1   3   3      345.76      307.94     11.80 o 
   1   3   3     2184.49     2110.28     32.84 o 
   3   3   3       29.23       49.53      8.99 o 
   5   3   3     3263.10     3417.54     37.33 o 
   7   3   3       26.69       53.15      7.90 o 
   9   3   3     2408.64     2598.64     42.45 o 
  11   3   3        7.69       44.95      9.44 o 
  13   3   3       36.07       73.67     22.09 o 
  15   3   3       48.40       51.52     10.92 o 
  17   3   3       21.35       28.71     19.90 o 
  19   3   3      479.84      484.23     42.59 o 
  21   3   3        3.70       22.76     42.77 o 
  23   3   3      618.74      459.49     48.39 o 
 -22   4   3       76.72      118.47     78.27 o 
 -20   4   3       92.05       43.85     12.42 o 
 -18   4   3        9.01       45.84     15.95 o 
 -16   4   3      122.28      136.59     23.79 o 
 -14   4   3      170.29      167.93     44.53 o 
 -12   4   3      519.15      549.21     19.77 o 
 -10   4   3     2299.85     2348.71     43.81 o 
  -8   4   3       17.72       70.20     12.50 o 
  -6   4   3    12884.19    12745.94    186.66 o 
  -4   4   3     5683.06     5200.89     64.65 o 
  -2   4   3       53.51       71.18     23.41 o 
   0   4   3      268.53      324.24     16.74 o 
   2   4   3        9.00       33.73     25.92 o 
   4   4   3      337.63      346.82     21.58 o 
   6   4   3      224.01      243.20     14.21 o 
   8   4   3     2129.72     2201.55     31.38 o 
  10   4   3       18.10       78.95     15.31 o 
  12   4   3     3051.16     3041.37     46.11 o 
  14   4   3     2471.53     2246.28     48.21 o 
  16   4   3      428.52      433.52     24.69 o 
  18   4   3       14.38       28.06     16.22 o 
  20   4   3       70.50       47.64     34.92 o 
  22   4   3      188.48       75.59     34.47 o 
 -19   5   3       76.58       47.43     16.47 o 
 -17   5   3       13.22       51.36     20.50 o 
 -15   5   3      110.31      115.81     26.55 o 
 -13   5   3       14.50       74.42     18.12 o 
 -11   5   3       27.23       50.02     14.58 o 
  -9   5   3      103.85       92.02     17.23 o 
  -7   5   3     6106.42     6323.05     92.24 o 
  -5   5   3      304.23      283.06     42.32 o 
  -3   5   3      995.21     1018.51     26.43 o 
  -1   5   3       68.79      116.53     25.62 o 
   1   5   3      371.05      375.55     21.67 o 
   3   5   3      592.88      625.37     39.22 o 
   5   5   3       80.34      113.18     21.23 o 
   7   5   3        0.54       58.40     18.04 o 
   9   5   3       39.54       84.25     16.62 o 
  11   5   3      244.91      249.08     27.00 o 
  13   5   3       24.68       31.64     13.56 o 
  15   5   3      278.46      186.81     18.45 o 
  17   5   3       40.84       47.99     21.56 o 
  19   5   3      279.17      280.13     44.36 o 
 -16   6   3      366.42      321.64     48.89 o 
 -14   6   3      397.33      348.25     64.52 o 
 -12   6   3      320.51      346.11     32.45 o 
 -10   6   3      548.24      548.55     51.34 o 
  -8   6   3      789.07      753.68     66.35 o 
  -6   6   3       50.95      119.57     21.96 o 
  -4   6   3       17.11       43.54     16.99 o 
  -2   6   3     2353.15     2292.44     72.50 o 
   0   6   3      282.14      282.59     21.87 o 
   2   6   3      497.44      475.03     42.24 o 
   4   6   3      177.61      187.94     32.46 o 
   6   6   3       28.49       89.50     27.22 o 
   8   6   3       31.87       70.71     30.10 o 
  10   6   3       88.40       69.07     18.77 o 
  12   6   3       68.73       98.36     29.14 o 
  14   6   3       98.77       77.48     19.81 o 
  -7   7   3      234.47      133.10     24.78 o 
  -5   7   3       26.40      104.02     32.44 o 
  -3   7   3       30.22       65.98     19.50 o 
  -1   7   3       91.76       94.94     28.59 o 
   1   7   3        2.84       81.94     31.56 o 
   3   7   3        0.26       81.17     29.46 o 
   5   7   3       43.47       90.17     25.64 o 
   7   7   3      123.93      104.95     20.95 o 
 -26   0   4       40.20       56.34     58.37 o 
 -24   0   4       16.33       92.19     53.16 o 
 -22   0   4     1314.13     1209.90     84.16 o 
 -20   0   4       88.84      103.16     34.06 o 
 -18   0   4      510.19      560.85     52.17 o 
 -16   0   4       32.29       17.31     18.40 o 
 -14   0   4     2077.09     1942.15     93.37 o 
 -12   0   4      249.86      334.22     35.54 o 
 -10   0   4     1581.74     1448.77     60.13 o 
  -8   0   4     3023.32     3092.83    284.27 o 
  -4   0   4    14165.04    13139.39    191.48 o 
  -2   0   4      805.25      718.14     17.93 o 
   0   0   4       11.21       21.54      5.42 o 
   2   0   4      104.24       93.44      9.73 o 
   4   0   4     6733.34     6277.36    151.72 o 
   6   0   4     3430.54     3523.67     56.57 o 
   8   0   4      731.34      731.67     38.89 o 
  10   0   4      122.57      161.16     25.48 o 
  12   0   4      303.36      381.35     37.40 o 
  14   0   4       11.81       56.26     30.74 o 
  16   0   4      718.43      671.99     56.88 o 
  18   0   4      172.48      161.07     37.80 o 
  20   0   4       35.07       67.71     31.75 o 
  22   0   4        0.49       56.57     38.15 o 
  24   0   4       24.34       45.65     30.42 o 
  26   0   4       33.87       43.42     50.86 o 
 -27   1   4      127.62      142.70     40.20 o 
 -25   1   4       16.37       70.92     39.49 o 
 -23   1   4      936.77     1104.87     72.99 o 
 -21   1   4       48.26       93.07     91.94 o 
 -19   1   4      366.08      363.64     96.45 o 
 -17   1   4      407.31      374.95     65.03 o 
 -15   1   4      240.45      327.44     52.98 o 
 -13   1   4      822.34      858.14     35.05 o 
 -11   1   4    38228.54    38193.56    919.90 o 
  -9   1   4       24.57       23.60      7.24 o 
  -7   1   4     3032.49     3081.82     43.38 o 
  -5   1   4     7962.92     7955.39    137.61 o 
  -3   1   4     2816.14     2449.90     23.03 o 
  -1   1   4      630.91      768.09     11.97 o 
   1   1   4      148.67      218.19     13.84 o 
   3   1   4     1210.11     1005.33     17.22 o 
   5   1   4      203.96      228.12      5.82 o 
   7   1   4     2068.18     2196.79     24.39 o 
   9   1   4     2022.25     2024.75     35.95 o 
  11   1   4      844.01      833.36     17.55 o 
  13   1   4      286.05      269.89     15.35 o 
  15   1   4       11.86        7.21      4.20 o 
  17   1   4        1.44       54.46     19.61 o 
  19   1   4       46.93       90.50     34.28 o 
  21   1   4      296.62      224.08     37.10 o 
  23   1   4      357.77      264.84     41.65 o 
  25   1   4      104.30       70.23     28.62 o 
 -26   2   4      158.51       94.39     43.06 o 
 -24   2   4       84.58      131.87     33.86 o 
 -22   2   4       59.53       61.68     31.84 o 
 -20   2   4        8.40       50.40     22.76 o 
 -18   2   4      966.19      871.19     37.01 o 
 -16   2   4     2262.55     2326.60     96.22 o 
 -14   2   4     2918.83     2771.62     60.26 o 
 -12   2   4      307.86      376.78     83.74 o 
 -10   2   4    12691.25    13048.29    363.25 o 
  -8   2   4      499.54      578.86     30.57 o 
  -6   2   4     1536.98     1681.77     25.60 o 
  -4   2   4      241.39      224.18      7.13 o 
  -2   2   4      244.70      238.79      5.77 o 
   0   2   4      372.55      376.39      8.26 o 
   2   2   4      469.13      413.86      9.98 o 
   4   2   4    21321.08    22084.54    230.84 o 
   6   2   4       91.29      144.77      5.97 o 
   8   2   4     4082.96     4648.19     58.38 o 
  10   2   4       44.07       57.65     12.43 o 
  12   2   4      462.07      472.60     35.13 o 
  14   2   4       47.34       66.14     20.31 o 
  16   2   4       53.21       32.50     22.67 o 
  18   2   4      673.28      606.02     59.09 o 
  20   2   4      561.22      532.25     44.68 o 
  22   2   4     1437.90     1413.49     65.86 o 
  24   2   4      708.97      614.20     52.56 o 
 -23   3   4        0.05       26.61     36.84 o 
 -21   3   4       12.56       34.88     21.87 o 
 -19   3   4     1109.89     1181.59     59.81 o 
 -17   3   4      108.67      123.15     31.75 o 
 -15   3   4      475.98     1158.53    118.68 o 
 -13   3   4     1607.37     1651.96     38.55 o 
 -11   3   4     1903.15     1993.78     68.29 o 
  -9   3   4      571.61      571.61     20.91 o 
  -7   3   4      116.17       93.01     13.74 o 
  -5   3   4     1997.35     1981.09     35.86 o 
  -3   3   4     1732.61     1620.43     27.15 o 
  -1   3   4     3170.36     3430.83     39.74 o 
   1   3   4      326.68      348.86     10.25 o 
   3   3   4       30.30       53.56     14.55 o 
   5   3   4     4323.81     4596.10     48.46 o 
   7   3   4     3232.66     3219.03     44.80 o 
   9   3   4       18.92       45.60     13.41 o 
  11   3   4       97.37      126.27     11.41 o 
  13   3   4       11.15       39.61     13.00 o 
  15   3   4      155.76      107.90     13.67 o 
  17   3   4      120.54       70.74     14.54 o 
  19   3   4       66.92       95.32     47.52 o 
  21   3   4       72.79       60.83     21.16 o 
  23   3   4      129.53       32.98     19.98 o 
 -22   4   4        0.59       50.93     54.03 o 
 -20   4   4       14.75       44.03     19.96 o 
 -18   4   4      538.13      536.88     26.35 o 
 -16   4   4        2.88       58.93     17.92 o 
 -14   4   4       82.04       71.05     16.30 o 
 -12   4   4     1023.25     1080.34     48.98 o 
 -10   4   4      235.78      258.95     14.80 o 
  -8   4   4        6.36       31.37     11.47 o 
  -6   4   4     5198.77     4900.50     90.56 o 
  -4   4   4      552.05      589.27     16.10 o 
  -2   4   4      803.32      824.02     22.77 o 
   0   4   4     3411.70     3515.95     64.88 o 
   2   4   4       39.63       57.69     14.76 o 
   4   4   4      103.97       90.91      8.80 o 
   6   4   4       42.82       71.49     17.57 o 
   8   4   4      516.59      577.15     20.58 o 
  10   4   4       47.34       49.79     16.50 o 
  12   4   4        0.27       38.90     14.44 o 
  14   4   4      391.79      292.89     19.90 o 
  16   4   4       86.18       81.25     18.15 o 
  18   4   4      642.06      587.06     43.29 o 
  20   4   4      152.15      199.42     34.62 o 
 -19   5   4        4.34      135.00     54.28 o 
 -17   5   4        2.58       62.16     20.66 o 
 -15   5   4       20.36       72.04     18.19 o 
 -13   5   4       12.47       54.30     19.76 o 
 -11   5   4      662.17      731.41     51.53 o 
  -9   5   4      108.62      124.73     16.58 o 
  -7   5   4     6690.99     7023.79    128.66 o 
  -5   5   4     3357.53     3273.43     49.01 o 
  -3   5   4      329.70      375.03     41.73 o 
  -1   5   4      103.00      120.95     14.30 o 
   1   5   4      569.50      500.61     22.79 o 
   3   5   4        1.73       87.69     23.61 o 
   5   5   4      742.44      772.29     32.68 o 
   7   5   4      965.52      904.97     36.40 o 
   9   5   4      367.54      410.11     22.48 o 
  11   5   4      166.14      175.79     21.84 o 
  13   5   4       63.25       95.28     18.25 o 
  15   5   4       82.11       63.05     20.71 o 
  17   5   4      136.76       58.84     28.73 o 
  19   5   4      102.35      116.68     53.07 o 
 -16   6   4       16.35       50.18     29.00 o 
 -14   6   4      259.90      312.10     49.87 o 
 -12   6   4      310.21      289.43     30.41 o 
 -10   6   4       86.36      117.83     22.88 o 
  -8   6   4      157.73      199.76     40.32 o 
  -6   6   4       78.50      123.10     27.75 o 
  -4   6   4       16.81       73.03     21.49 o 
  -2   6   4      176.27      204.25     33.77 o 
   0   6   4       11.69       53.18     18.47 o 
   2   6   4      129.53      144.81     28.22 o 
   4   6   4       17.20       61.92     27.56 o 
   6   6   4       23.56       75.83     30.18 o 
   8   6   4       12.07       94.00     28.86 o 
  10   6   4      457.95      447.28     30.86 o 
  12   6   4       18.07       48.17     24.91 o 
  14   6   4      366.63      232.72     34.94 o 
  -7   7   4        2.61       96.59     26.92 o 
  -5   7   4       32.10       63.49     26.94 o 
  -3   7   4       41.42       77.70     23.81 o 
  -1   7   4       66.13      106.70     27.32 o 
   1   7   4       16.23       47.83     28.66 o 
   3   7   4       24.74      111.41     29.58 o 
   5   7   4       63.89       86.85     27.42 o 
   7   7   4        3.33       81.87     26.40 o 
 -27   1   5       90.43      123.64     56.99 o 
 -25   1   5      210.15      212.80     73.80 o 
 -23   1   5      240.17      270.03     39.93 o 
 -21   1   5      340.68      335.92    103.69 o 
 -19   1   5       94.76       94.02     25.83 o 
 -17   1   5       85.21      256.48    132.87 o 
 -15   1   5     1262.24     1237.65     45.49 o 
 -13   1   5    10241.87    10102.71    125.90 o 
 -11   1   5    17989.35    17404.23    196.37 o 
  -9   1   5       77.39      120.73     27.99 o 
  -7   1   5     1574.28     1704.22     33.57 o 
  -5   1   5       10.67       34.47      8.40 o 
  -3   1   5     4839.33     4462.72     39.74 o 
  -1   1   5     5496.75     4997.63     43.38 o 
   1   1   5      659.55      421.05     11.87 o 
   3   1   5     1746.83     1605.79     32.81 o 
   5   1   5      450.21      420.68      8.82 o 
   7   1   5     2665.38     2777.59     38.37 o 
   9   1   5       32.58       17.04     13.74 o 
  11   1   5     3321.57     3041.92     66.48 o 
  13   1   5      707.71      702.13     37.14 o 
  15   1   5     1549.37     1548.47     50.95 o 
  17   1   5      141.61      166.08     29.27 o 
  19   1   5       85.71       91.11     24.31 o 
  21   1   5       12.95       54.63     51.10 o 
  23   1   5        0.77       16.88     25.66 o 
  25   1   5        7.61       28.69     33.70 o 
 -26   2   5        0.00       23.79     33.79 o 
 -24   2   5       69.99       63.79     21.85 o 
 -22   2   5      799.78      714.93     65.15 o 
 -20   2   5       49.94       69.71     43.37 o 
 -18   2   5      133.48      153.35     19.93 o 
 -16   2   5     4647.32     5205.65    462.98 o 
 -14   2   5      363.50      325.75     60.63 o 
 -12   2   5      715.52      707.67     34.57 o 
 -10   2   5      561.89      644.33     35.96 o 
  -8   2   5     4394.55     4554.50     72.05 o 
  -6   2   5     2154.50     2011.62     31.02 o 
  -4   2   5      283.57      300.30      7.62 o 
  -2   2   5      743.30      711.54     17.06 o 
   0   2   5       11.07       17.96      3.64 o 
   2   2   5     1404.45     1485.37     25.41 o 
   4   2   5      289.44      345.98      8.92 o 
   6   2   5     1965.76     1994.62     23.76 o 
   8   2   5      664.65      737.64     17.25 o 
  10   2   5     5114.39     4945.44     60.01 o 
  12   2   5     1287.10     1312.53     35.87 o 
  14   2   5     1080.83     1046.82     52.03 o 
  16   2   5      157.95      175.18     75.90 o 
  18   2   5      166.47      218.49     30.04 o 
  20   2   5      326.81      360.95     40.27 o 
  22   2   5      152.74      128.01     35.32 o 
  24   2   5      110.71      102.80     36.13 o 
 -23   3   5       33.96       77.84     33.98 o 
 -21   3   5      316.81      293.16     40.37 o 
 -19   3   5      789.03      791.84     36.13 o 
 -17   3   5       51.73      151.12     27.00 o 
 -15   3   5    15453.36    15469.91    308.08 o 
 -13   3   5      440.58      468.10     23.41 o 
 -11   3   5     6190.78     6154.58     95.07 o 
  -9   3   5     1708.15     1646.60     34.12 o 
  -7   3   5      291.67      297.59     13.55 o 
  -5   3   5        5.89       44.04      9.79 o 
  -3   3   5      818.04      895.90     25.75 o 
  -1   3   5     8606.24     8717.53    109.30 o 
   1   3   5      289.44      301.83      9.34 o 
   3   3   5    25547.32    27213.42    165.59 o 
   5   3   5      393.43      479.34     11.59 o 
   7   3   5      136.80      179.74     10.36 o 
   9   3   5     1178.41     1315.34     31.80 o 
  11   3   5      244.82      260.37     18.75 o 
  13   3   5     1165.14     1106.04     33.56 o 
  15   3   5       11.44       76.83     20.73 o 
  17   3   5     1914.01     1842.79    123.87 o 
  19   3   5     1576.91     1565.34     98.96 o 
  21   3   5     1059.01      937.46     52.30 o 
  23   3   5      536.14      605.84     52.18 o 
 -22   4   5        9.29       36.51     42.32 o 
 -20   4   5     1116.93     1021.12     39.95 o 
 -18   4   5      282.15      269.34     21.96 o 
 -16   4   5      208.51      163.12     15.92 o 
 -14   4   5        9.81       54.89     12.15 o 
 -12   4   5     8450.42     8579.76    150.24 o 
 -10   4   5     1238.90     1141.76     30.24 o 
  -8   4   5       14.96       49.26     15.19 o 
  -6   4   5     1152.01     1232.57     33.52 o 
  -4   4   5      165.05      165.67     15.66 o 
  -2   4   5      710.10      691.58     20.59 o 
   0   4   5     1445.34     1471.92     33.76 o 
   2   4   5     1033.87      984.24     28.23 o 
   4   4   5      126.46       86.16     17.23 o 
   6   4   5     1873.99     1919.31     42.28 o 
   8   4   5      176.06      123.09     12.45 o 
  10   4   5       85.63       67.36     10.95 o 
  12   4   5      136.84      139.76     15.47 o 
  14   4   5      433.44      475.99     39.14 o 
  16   4   5       37.96       61.64     23.80 o 
  18   4   5       84.22       72.73     26.57 o 
  20   4   5       14.48       75.50     40.61 o 
 -19   5   5       59.90       58.48     19.24 o 
 -17   5   5      178.97      157.12     20.05 o 
 -15   5   5       15.50       87.11     18.10 o 
 -13   5   5      536.59      513.35     26.01 o 
 -11   5   5        1.80       68.84     23.35 o 
  -9   5   5      604.24      629.66     43.54 o 
  -7   5   5     2380.84     2384.64     55.64 o 
  -5   5   5     2410.24     2236.11     69.80 o 
  -3   5   5      735.49      724.13     47.94 o 
  -1   5   5      217.44      214.51     20.64 o 
   1   5   5       37.91       59.22     14.98 o 
   3   5   5       27.10       51.59     26.71 o 
   5   5   5       38.73       62.40     14.15 o 
   7   5   5      413.13      343.60     44.41 o 
   9   5   5      725.57      690.65     27.74 o 
  11   5   5      683.60      602.66     25.77 o 
  13   5   5       62.03       81.37     18.68 o 
  15   5   5       21.41       20.68     22.96 o 
  17   5   5        1.60       31.78     28.75 o 
 -14   6   5        6.64       55.67     21.55 o 
 -12   6   5      421.33      431.08     33.79 o 
 -10   6   5        2.10       84.78     28.56 o 
  -8   6   5      314.75      314.74     44.32 o 
  -6   6   5      251.45      284.75     51.04 o 
  -4   6   5        0.73       64.78     19.07 o 
  -2   6   5       46.29       84.53     19.91 o 
   0   6   5      157.41      125.53     17.65 o 
   2   6   5       13.07       68.04     22.35 o 
   4   6   5        9.02       51.64     26.08 o 
   6   6   5        5.57       71.78     29.03 o 
   8   6   5        0.01       50.84     21.30 o 
  10   6   5        1.67       37.34     22.07 o 
  12   6   5       50.67      110.04     28.56 o 
  14   6   5       30.51       57.24     55.29 o 
  -7   7   5      104.99      108.78     24.37 o 
  -5   7   5        1.91       56.81     31.50 o 
  -3   7   5        1.57       68.10     22.46 o 
  -1   7   5       39.38       63.90     24.81 o 
   1   7   5      118.97       70.16     28.36 o 
   3   7   5        5.22       37.67     27.44 o 
   5   7   5       30.74       36.71     22.68 o 
 -26   0   6        0.34       26.17     24.90 o 
 -24   0   6       66.94      134.88     43.42 o 
 -22   0   6      122.51      145.45     46.13 o 
 -20   0   6      106.03       42.06     21.50 o 
 -18   0   6      699.21      733.93     60.40 o 
 -16   0   6      384.14      446.05     47.77 o 
 -14   0   6        0.42       68.02     41.54 o 
 -12   0   6      500.60      497.70     36.61 o 
 -10   0   6     7291.77     7156.84    135.80 o 
  -8   0   6     4108.31     3835.08    102.03 o 
  -6   0   6    11199.72    11343.12    424.31 o 
  -4   0   6      580.28      671.30     23.22 o 
  -2   0   6     1956.21     1768.98     44.63 o 
   0   0   6     1071.80     1078.51     53.10 o 
   2   0   6      159.02      142.49     12.80 o 
   4   0   6     1402.82     1361.49     59.28 o 
   6   0   6    10131.04     9555.48    134.23 o 
   8   0   6     6756.67     6473.94    400.91 o 
  10   0   6     1881.81     1883.11     60.57 o 
  12   0   6     2187.98     2045.76     67.82 o 
  14   0   6       15.95       68.08     24.19 o 
  16   0   6      516.85      545.45     53.95 o 
  18   0   6      767.18      789.45     67.87 o 
  20   0   6        2.90       60.59     41.61 o 
  22   0   6      771.66      891.96     80.42 o 
  24   0   6      176.10      103.42     37.28 o 
 -27   1   6       42.43       49.45     34.92 o 
 -25   1   6       68.95       49.89     31.76 o 
 -23   1   6        5.35       65.87     46.77 o 
 -21   1   6      475.32      354.09     33.37 o 
 -19   1   6      310.29      291.80     32.86 o 
 -17   1   6      641.44      747.48    111.56 o 
 -15   1   6       38.56       49.73     26.29 o 
 -13   1   6      523.25      503.20     31.97 o 
 -11   1   6      799.87      845.51     42.35 o 
  -9   1   6       89.81       93.64     14.67 o 
  -7   1   6      471.18      436.21     13.72 o 
  -5   1   6     2116.04     2090.91     23.47 o 
  -3   1   6      576.30      516.37      7.72 o 
  -1   1   6     9712.78     9124.57    118.85 o 
   1   1   6     4693.70     4391.16     82.56 o 
   3   1   6     2170.86     2229.29     33.55 o 
   5   1   6     3995.94     3737.91     44.01 o 
   7   1   6       93.63       81.13      5.66 o 
   9   1   6       57.30       27.29      8.99 o 
  11   1   6      395.28      366.96     26.79 o 
  13   1   6      758.07      770.99     35.36 o 
  15   1   6      228.68      320.19     80.61 o 
  17   1   6      408.93      422.43     38.25 o 
  19   1   6       66.47       79.75     29.32 o 
  21   1   6      200.66      217.77     39.71 o 
  23   1   6       24.14       42.66     33.07 o 
  25   1   6       82.35       87.48     29.35 o 
 -26   2   6       54.09       92.49     38.46 o 
 -24   2   6      456.14      410.55     43.75 o 
 -22   2   6        3.39       74.50     29.33 o 
 -20   2   6     3117.20     3204.69     90.59 o 
 -18   2   6      548.94      556.11     43.94 o 
 -16   2   6    21329.67    21335.21    257.77 o 
 -14   2   6      438.39      472.56     32.42 o 
 -12   2   6     1425.22     1350.79     93.44 o 
 -10   2   6      135.25      238.56     45.75 o 
  -8   2   6      163.16      149.72     14.60 o 
  -6   2   6      655.65      646.83     13.76 o 
  -4   2   6       34.82       72.68     10.82 o 
  -2   2   6    19180.78    19321.25    245.51 o 
   0   2   6      831.94      797.81     11.53 o 
   2   2   6    13377.45    14247.38    116.46 o 
   4   2   6      276.25      327.27      8.53 o 
   6   2   6     2498.74     2408.06     34.55 o 
   8   2   6        0.21       51.07      9.29 o 
  10   2   6        6.61       30.66      9.40 o 
  12   2   6      137.28      123.97     16.39 o 
  14   2   6      628.61      631.24     39.81 o 
  16   2   6     1804.51     1539.07     78.84 o 
  18   2   6     1003.38     1137.00     73.65 o 
  20   2   6       16.86       40.00     20.68 o 
  22   2   6       76.00       60.65     27.99 o 
  24   2   6        6.89       54.17     28.97 o 
 -23   3   6      164.49      113.77     27.73 o 
 -19   3   6     1000.23      894.44     40.43 o 
 -17   3   6     4457.80     4256.56    139.89 o 
 -15   3   6     1344.51     1606.44     75.44 o 
 -13   3   6      403.66      498.82     23.44 o 
 -11   3   6     3923.72     3936.45     52.91 o 
  -9   3   6      206.03      203.23     14.37 o 
  -7   3   6     2450.68     2479.75     40.54 o 
  -5   3   6      745.89      837.86     16.66 o 
  -3   3   6      380.10      415.83     18.08 o 
  -1   3   6     2466.90     2677.55     33.42 o 
   1   3   6     4825.37     5663.55     83.75 o 
   3   3   6       92.59      129.84     10.79 o 
   5   3   6     1893.85     1974.64     26.26 o 
   7   3   6     1952.87     2093.96     38.06 o 
   9   3   6      497.41      541.92     22.98 o 
  11   3   6      268.66      255.58     16.85 o 
  13   3   6        5.81       18.61     11.69 o 
  15   3   6       10.90       73.10     19.97 o 
  17   3   6      790.82      830.39     78.67 o 
  19   3   6       74.53      104.91     32.04 o 
  21   3   6       63.84       45.23     24.58 o 
  23   3   6       62.31       89.94     34.94 o 
 -22   4   6      115.90       66.89     50.46 o 
 -20   4   6      612.36      575.65     33.79 o 
 -18   4   6        9.95       78.39     30.18 o 
 -16   4   6     1165.51     1228.26     44.85 o 
 -14   4   6       74.29       62.38     12.58 o 
 -12   4   6     9255.87     9600.68    106.31 o 
 -10   4   6     5467.48     5556.25     63.91 o 
  -8   4   6     1114.53     1157.55     31.72 o 
  -6   4   6     3681.50     3680.27     51.37 o 
  -4   4   6      454.96      491.73     19.27 o 
  -2   4   6     2316.60     2335.24     42.95 o 
   0   4   6      537.70      458.17     16.73 o 
   2   4   6       62.58      103.22      9.74 o 
   4   4   6      215.20      223.46      9.77 o 
   6   4   6      514.43      613.67     15.61 o 
   8   4   6        0.00       75.10     14.87 o 
  10   4   6        5.66       40.51     21.39 o 
  12   4   6     1560.18     1426.84     45.10 o 
  14   4   6       69.11       94.67     19.20 o 
  16   4   6        4.17       53.67     24.87 o 
  18   4   6      263.98      191.12     91.57 o 
  20   4   6      287.24      171.05     28.34 o 
 -19   5   6        1.50       27.08     19.53 o 
 -17   5   6       60.80       89.88     29.51 o 
 -15   5   6       80.55      122.21     16.82 o 
 -13   5   6      602.29      596.13     29.38 o 
 -11   5   6      146.10      221.38     39.51 o 
  -9   5   6       16.72       81.12     20.70 o 
  -7   5   6      210.68      218.53     23.26 o 
  -5   5   6     1139.95     1202.95     30.21 o 
  -3   5   6       13.24       50.49     22.39 o 
  -1   5   6       73.19       79.33     18.21 o 
   1   5   6       31.70       71.88     17.05 o 
   3   5   6       14.53       70.31     18.41 o 
   5   5   6      116.45      132.57     19.32 o 
   7   5   6      336.24      383.20     44.98 o 
   9   5   6     2158.98     1788.99    126.47 o 
  11   5   6       37.40       61.95     21.47 o 
  13   5   6      161.80       69.78     13.56 o 
  15   5   6      300.92      257.58     31.38 o 
  17   5   6       16.50       41.97     41.04 o 
 -14   6   6      794.10      832.70     43.45 o 
 -12   6   6       19.70      107.34     28.13 o 
 -10   6   6        7.35       44.62     20.61 o 
  -8   6   6       92.01       51.86     14.78 o 
  -6   6   6      187.21      121.54     22.25 o 
  -4   6   6       22.68       70.76     22.72 o 
  -2   6   6       17.13       70.31     21.21 o 
   0   6   6      513.18      481.69     27.64 o 
   2   6   6      369.04      450.34     30.19 o 
   4   6   6     1261.10     1177.98     39.43 o 
   6   6   6        9.28       91.20     26.75 o 
   8   6   6       79.92       88.50     39.11 o 
  10   6   6       19.55       27.28     18.47 o 
  12   6   6       25.85       69.80     21.23 o 
  14   6   6      124.64      163.64     36.49 o 
  -7   7   6      132.04      195.01     27.75 o 
  -5   7   6        1.38       68.50     22.96 o 
  -3   7   6       18.20       45.38     21.61 o 
  -1   7   6       63.75      137.04     30.11 o 
   1   7   6       40.06       66.41     32.75 o 
   3   7   6        9.53       68.54     26.98 o 
   5   7   6      416.24      488.69     35.82 o 
 -27   1   7       39.95       57.89     24.75 o 
 -25   1   7      442.94      492.14     92.82 o 
 -23   1   7        3.63       64.69     29.42 o 
 -21   1   7       44.33       48.45     46.58 o 
 -19   1   7      370.66      360.53     36.51 o 
 -17   1   7     2587.40     2852.58    373.31 o 
 -15   1   7      110.79      123.62     27.92 o 
 -13   1   7      246.21      156.81     20.06 o 
 -11   1   7      361.09      457.59     45.81 o 
  -9   1   7      237.64      254.79     16.19 o 
  -7   1   7     9297.91     9235.39    115.26 o 
  -5   1   7     3630.14     3218.52     27.30 o 
  -3   1   7      216.29      247.11      7.80 o 
  -1   1   7     1255.41     1297.36     24.70 o 
   1   1   7      786.77      868.68     19.03 o 
   3   1   7     1619.46     1781.94     50.85 o 
   5   1   7     6782.67     6376.03    102.84 o 
   7   1   7      582.06      534.64     18.83 o 
   9   1   7     6366.54     6386.99    113.74 o 
  11   1   7      363.61      360.91     27.43 o 
  13   1   7       87.19      112.50     20.19 o 
  15   1   7      128.72      148.28     24.58 o 
  17   1   7      243.46      261.29     30.97 o 
  19   1   7       87.63      107.26     27.20 o 
  21   1   7       82.59       74.61     69.38 o 
  23   1   7       34.14      110.06     44.14 o 
  25   1   7       21.08       72.30     58.68 o 
 -26   2   7       34.56       84.83     45.66 o 
 -24   2   7       43.88      111.48     38.14 o 
 -22   2   7        4.25      192.34     30.46 o 
 -20   2   7     2026.39     2032.93     66.85 o 
 -18   2   7     2328.74     2142.08     74.38 o 
 -16   2   7        0.30      153.57     36.26 o 
 -14   2   7      255.59      220.76     26.26 o 
 -12   2   7      122.33       94.58     18.13 o 
 -10   2   7       97.48       88.63     13.18 o 
  -8   2   7      215.13      209.79     13.73 o 
  -6   2   7     1030.47     1034.55     19.38 o 
  -4   2   7      132.13      143.32      6.69 o 
  -2   2   7     8599.48     8673.65     75.67 o 
   0   2   7     1643.35     1706.27     22.72 o 
   2   2   7       39.26       67.83      8.92 o 
   4   2   7      156.98       93.79      6.17 o 
   6   2   7      779.31      686.58     16.25 o 
   8   2   7       90.62      105.58      8.26 o 
  10   2   7       89.61       85.10     10.04 o 
  12   2   7      717.92      704.86     28.86 o 
  14   2   7      605.25      608.15     39.93 o 
  16   2   7      217.51      253.03     89.23 o 
  18   2   7      351.49      311.07     57.70 o 
  20   2   7      117.07       80.21     35.63 o 
  22   2   7      207.59      137.84     29.35 o 
  24   2   7        0.00       26.99     25.20 o 
 -23   3   7      193.89       95.30     24.00 o 
 -21   3   7    11146.91    10664.54    276.45 o 
 -19   3   7       14.48       69.13     26.57 o 
 -17   3   7     7149.06     7197.67    266.68 o 
 -15   3   7     3090.13     3182.91     61.11 o 
 -13   3   7      326.58      358.22     22.75 o 
 -11   3   7      193.23      175.83     15.75 o 
  -9   3   7        4.95       53.56      8.98 o 
  -7   3   7     2875.46     3058.93     40.28 o 
  -5   3   7      148.85      161.08     13.29 o 
  -3   3   7     9135.58     9961.26     95.66 o 
  -1   3   7       83.03       56.26     13.82 o 
   1   3   7      827.46      869.93     25.40 o 
   3   3   7     1543.32     1627.77     22.58 o 
   5   3   7      352.17      316.71     13.44 o 
   7   3   7        6.89       23.03      8.72 o 
  11   3   7      438.23      422.84     19.92 o 
  13   3   7      636.56      618.99     38.93 o 
  15   3   7     1573.34     1609.29     60.85 o 
  17   3   7       77.69       92.64     71.85 o 
  19   3   7       13.64       66.66     31.69 o 
  21   3   7       10.69       27.62     30.78 o 
 -22   4   7        4.04       23.51     26.41 o 
 -20   4   7      846.06      747.18     37.27 o 
 -18   4   7      409.62      581.66     91.14 o 
 -16   4   7        0.09      103.44     21.21 o 
 -14   4   7      344.62      450.86     27.11 o 
 -12   4   7     2165.70     2295.84     55.14 o 
 -10   4   7      864.57      900.51     48.04 o 
  -8   4   7        6.49       43.51     16.86 o 
  -6   4   7     2442.57     2466.16     43.96 o 
  -4   4   7      649.62      638.56     17.90 o 
  -2   4   7      482.65      527.57     23.35 o 
   0   4   7      295.33      247.59     19.93 o 
   2   4   7      384.89      453.72     12.58 o 
   4   4   7       15.15       24.83      9.74 o 
   6   4   7      694.88      652.99     18.98 o 
   8   4   7     2418.63     2332.00     38.20 o 
  10   4   7      436.40      463.35     23.81 o 
  12   4   7      815.44      577.07     24.77 o 
  14   4   7      435.31      384.96     22.89 o 
  16   4   7      401.90      351.02    112.88 o 
  18   4   7      137.66      121.54     73.10 o 
  20   4   7       40.46       73.00     33.23 o 
 -19   5   7        0.18       34.70     19.45 o 
 -17   5   7        7.20       28.79     15.94 o 
 -15   5   7        0.01       54.50     17.26 o 
 -13   5   7      706.23      721.55     36.00 o 
 -11   5   7      979.28      909.86     31.90 o 
  -9   5   7        0.02       65.60     19.02 o 
  -7   5   7      598.27      589.32     26.56 o 
  -5   5   7       77.25      118.55     21.50 o 
  -3   5   7       27.87       57.66     13.56 o 
  -1   5   7       54.34       78.05     16.54 o 
   1   5   7      385.16      393.65     24.30 o 
   3   5   7      162.22      141.05     32.20 o 
   5   5   7       31.71       64.75     16.37 o 
   7   5   7       74.98       95.62     23.79 o 
   9   5   7        5.99       15.86     13.73 o 
  11   5   7        4.74       34.73     15.50 o 
  13   5   7       25.14       48.60     17.90 o 
  15   5   7       37.57       56.52     28.01 o 
  17   5   7        0.08       38.92     56.26 o 
 -14   6   7      153.04      157.57     29.95 o 
 -12   6   7      569.13      694.40     57.04 o 
 -10   6   7      236.57      261.73     31.28 o 
  -8   6   7       53.41       80.47     24.46 o 
  -6   6   7      204.37      187.17     21.30 o 
  -4   6   7       85.44      113.61     19.43 o 
  -2   6   7        7.37       48.54     21.62 o 
   0   6   7      124.46       95.43     26.31 o 
   2   6   7      181.31      159.55     22.69 o 
   4   6   7       89.22      114.94     30.73 o 
   6   6   7       66.30       81.95     27.91 o 
   8   6   7      157.60      111.02     28.78 o 
  10   6   7       94.85       88.63     30.46 o 
  12   6   7       16.23       79.80     23.77 o 
  -7   7   7        7.65       72.26     28.08 o 
  -5   7   7      513.30      516.96     64.89 o 
  -3   7   7        0.37       52.69     27.75 o 
  -1   7   7       90.59      113.77     23.97 o 
   1   7   7       63.94      118.13     30.27 o 
   3   7   7       65.22      145.19     36.03 o 
   5   7   7        0.00       42.17     27.27 o 
 -26   0   8      879.56      841.46     84.00 o 
 -24   0   8       88.50       57.42     33.80 o 
 -22   0   8      201.04      154.30     34.13 o 
 -20   0   8      589.02      659.62     63.13 o 
 -18   0   8     1125.19      973.49     59.29 o 
 -16   0   8     1542.78     1614.23     81.50 o 
 -14   0   8     1682.96     1643.35    118.35 o 
 -12   0   8     3520.36     3660.65    182.43 o 
 -10   0   8     1078.76     1211.39     66.54 o 
  -8   0   8     1606.99     1701.81     71.36 o 
  -6   0   8      317.76      290.06     26.83 o 
  -4   0   8     2514.74     2155.13     70.57 o 
  -2   0   8     2263.44     2038.24     50.02 o 
   0   0   8    42727.34    43444.30    996.04 o 
   2   0   8     5580.52     5649.59    215.94 o 
   4   0   8    14668.11    15238.50    224.81 o 
   6   0   8      541.09      667.71     41.93 o 
   8   0   8     2975.31     3028.25    150.99 o 
  10   0   8      293.66      285.22     32.50 o 
  12   0   8     2367.04     2413.34     88.41 o 
  14   0   8      545.56      594.97     50.97 o 
  16   0   8       52.01      101.32     48.74 o 
  18   0   8       34.23      131.06     43.34 o 
  20   0   8       14.47       29.04     45.76 o 
  22   0   8      514.53      503.45     74.34 o 
  24   0   8       58.60       43.19     60.48 o 
 -25   1   8     1365.50     1324.93     68.61 o 
 -23   1   8      183.77      239.83     46.47 o 
 -21   1   8      951.86     1024.17     53.25 o 
 -19   1   8      166.72      150.36     27.97 o 
 -17   1   8       66.88       68.87     26.48 o 
 -15   1   8      510.48      497.86     34.15 o 
 -13   1   8      407.35      419.74     31.75 o 
 -11   1   8        0.34       30.91     15.03 o 
  -9   1   8      121.81      154.52     13.96 o 
  -7   1   8    19378.76    19103.99    140.20 o 
  -5   1   8     2424.04     2204.14     23.50 o 
  -3   1   8     1684.41     1748.84     19.45 o 
  -1   1   8        3.09       39.41      8.62 o 
   1   1   8      269.65      236.67     13.02 o 
   3   1   8     1444.38     1355.16     51.47 o 
   5   1   8     1321.49     1375.20     30.10 o 
   7   1   8     7969.24     8114.82     96.39 o 
   9   1   8     4271.84     4198.59     58.70 o 
  11   1   8     1558.26     1631.47     66.50 o 
  13   1   8     2630.77     2764.60     77.72 o 
  15   1   8      147.67      119.49     24.83 o 
  17   1   8      441.31      391.72     35.60 o 
  19   1   8      209.72      197.10     53.36 o 
  21   1   8        1.30       54.78     35.54 o 
  23   1   8     1056.17      948.44    107.79 o 
 -26   2   8      986.19      795.08     56.93 o 
 -24   2   8        0.44       45.41     26.46 o 
 -22   2   8     8266.50     7560.23    122.59 o 
 -20   2   8      330.95      284.44     33.39 o 
 -18   2   8        0.58       71.34     29.74 o 
 -16   2   8        0.32       28.29     30.54 o 
 -14   2   8        2.56       61.60     50.80 o 
 -12   2   8      453.66      441.38     26.55 o 
 -10   2   8      299.48      334.10     24.80 o 
  -8   2   8     3051.63     3423.95     48.99 o 
  -6   2   8     1018.18     1038.92     17.81 o 
  -4   2   8     1059.72     1081.16     13.91 o 
  -2   2   8      240.23      236.31     14.38 o 
   0   2   8      938.56     1018.57     21.23 o 
   2   2   8      209.50      310.10     11.18 o 
   4   2   8     1592.52     1745.99     76.67 o 
   6   2   8     2717.77     2427.30     32.52 o 
   8   2   8       45.65       34.63     10.37 o 
  10   2   8     1010.30     1100.26     24.78 o 
  12   2   8      180.85      202.30     21.27 o 
  14   2   8      543.78      567.76     38.93 o 
  16   2   8      991.27     1003.24     47.79 o 
  18   2   8       44.78       37.74     21.54 o 
  20   2   8        6.60        6.07     24.45 o 
  22   2   8       35.08       39.75     24.51 o 
 -23   3   8     1599.82     1511.19     61.33 o 
 -19   3   8      457.28      513.58     30.17 o 
 -17   3   8     3747.03     3877.81     84.71 o 
 -15   3   8     1776.74     1753.25     53.02 o 
 -13   3   8      457.72      492.93     22.17 o 
 -11   3   8      263.01      316.03     18.62 o 
  -9   3   8      751.67      751.60     30.42 o 
  -7   3   8       61.18       77.21     21.41 o 
  -5   3   8      118.86      139.79     14.92 o 
  -3   3   8      118.21       77.25     14.45 o 
  -1   3   8      345.78      377.28     15.70 o 
   1   3   8     6404.47     6457.15     60.46 o 
   3   3   8     2169.64     2343.00     30.46 o 
   5   3   8     1476.77     1437.52     32.65 o 
   7   3   8      669.93      748.91     23.45 o 
   9   3   8        8.44      119.97     24.77 o 
  11   3   8     2027.31     1877.05     75.75 o 
  13   3   8      225.14      228.62     19.67 o 
  15   3   8      181.15      161.92     27.22 o 
  17   3   8        5.11       16.28     28.45 o 
  19   3   8        1.45       35.35     32.15 o 
  21   3   8        0.14       11.53     29.01 o 
 -22   4   8        3.99       35.49     16.80 o 
 -20   4   8      260.74      157.57     21.63 o 
 -18   4   8     3255.74     3106.90     71.79 o 
 -16   4   8     2030.04     2004.92     46.21 o 
 -14   4   8       11.14       97.28     19.20 o 
 -12   4   8     1194.75     1191.84     31.93 o 
 -10   4   8      913.89      968.12     31.91 o 
  -8   4   8      164.99      191.95     15.39 o 
  -6   4   8      546.27      495.47     25.38 o 
  -4   4   8      793.46      819.20     20.61 o 
  -2   4   8       26.54       70.01     10.53 o 
   0   4   8      676.07      729.05     16.79 o 
   2   4   8       77.58       84.49     14.73 o 
   4   4   8        0.19       39.64     10.82 o 
   6   4   8      395.95      359.11     24.08 o 
   8   4   8       20.16       40.82     12.21 o 
  10   4   8       15.96       48.76     13.24 o 
  12   4   8      212.94      136.76     16.54 o 
  14   4   8       77.41       84.36     18.48 o 
  16   4   8       49.99      140.58     31.72 o 
  18   4   8        1.74       74.74     32.55 o 
  20   4   8       25.22       61.96     32.40 o 
 -19   5   8      198.48      181.45     25.73 o 
 -17   5   8        0.63       55.73     19.93 o 
 -15   5   8      113.46      137.61     20.38 o 
 -13   5   8        0.00       81.99     21.54 o 
 -11   5   8      823.12      844.08     30.83 o 
  -9   5   8       80.51       68.60     15.24 o 
  -7   5   8      293.95      376.07     20.40 o 
  -5   5   8       94.57      101.19     26.52 o 
  -3   5   8        5.29       44.61     12.82 o 
  -1   5   8     1110.81      935.56     78.73 o 
   1   5   8      280.58      269.55     24.89 o 
   3   5   8     2769.56     2592.00     53.81 o 
   5   5   8      228.42      279.79     50.59 o 
   7   5   8     1217.94     1044.63     58.17 o 
   9   5   8      262.86      202.98     20.55 o 
  11   5   8       75.00       92.76     17.49 o 
  13   5   8      112.10      120.83     19.82 o 
  15   5   8      150.37      140.99     27.17 o 
  17   5   8       39.63      124.51     54.44 o 
 -14   6   8      185.66      162.49     27.03 o 
 -12   6   8       16.45       28.55     25.46 o 
 -10   6   8        6.51       75.47     22.93 o 
  -8   6   8        1.40       52.11     23.51 o 
  -6   6   8      230.69      182.47     31.03 o 
  -4   6   8       21.99      103.40     26.10 o 
  -2   6   8      263.67      251.42     26.93 o 
   0   6   8       97.65      103.15     26.57 o 
   2   6   8       30.12       85.50     28.93 o 
   4   6   8     1696.52     1612.68     49.43 o 
   6   6   8       77.55      145.30     25.84 o 
   8   6   8      290.01      256.90     25.49 o 
  10   6   8       83.40       58.45     28.98 o 
  12   6   8       13.86       32.99     27.92 o 
  -5   7   8      147.63      155.18     27.42 o 
  -3   7   8      477.47      472.99     90.47 o 
  -1   7   8     2044.12     2152.95     85.34 o 
   1   7   8       20.17      100.74     30.90 o 
   3   7   8       43.98       87.62     31.65 o 
 -25   1   9       43.97       24.75     26.23 o 
 -23   1   9      136.66      146.35     31.60 o 
 -21   1   9      397.72      486.32     44.88 o 
 -19   1   9       50.99      116.07     47.30 o 
 -17   1   9      269.10      250.33     29.07 o 
 -15   1   9       36.41       66.29     32.05 o 
 -13   1   9     1561.61     1644.21     74.09 o 
 -11   1   9        2.42       33.34     19.21 o 
  -9   1   9      380.55      429.12     17.59 o 
  -7   1   9      779.83      851.32     16.18 o 
  -5   1   9     2187.75     2095.57     31.91 o 
  -3   1   9     1132.57     1304.58     17.06 o 
  -1   1   9       46.38       43.71     11.06 o 
   1   1   9      597.48      680.01     18.45 o 
   3   1   9       63.71       84.95     13.17 o 
   5   1   9     1232.61     1442.61     46.07 o 
   7   1   9     1067.10     1020.51     28.83 o 
   9   1   9     1146.16     1156.59     23.60 o 
  11   1   9     1533.12     1653.81     39.18 o 
  13   1   9     1037.50     1271.91     99.58 o 
  15   1   9      783.15      822.58     44.79 o 
  17   1   9      384.05      420.07     52.68 o 
  19   1   9      236.50      253.26     55.79 o 
  21   1   9     1984.50     2004.21     83.59 o 
  23   1   9     2792.40     2884.14     97.31 o 
 -26   2   9     2348.23     2084.44     99.26 o 
 -24   2   9      346.35      321.01     42.05 o 
 -22   2   9     1147.91     1284.55     88.54 o 
 -20   2   9     3222.58     3204.35     92.57 o 
 -18   2   9       11.40       45.43     29.68 o 
 -16   2   9       72.68       61.39     21.48 o 
 -14   2   9      157.35      128.98     18.07 o 
 -12   2   9       37.54       41.43     16.21 o 
 -10   2   9      558.93      600.62     18.07 o 
  -8   2   9     6815.93     7362.61     74.05 o 
  -6   2   9       12.87       40.88     10.36 o 
  -4   2   9     8466.04     8558.90     76.29 o 
  -2   2   9     7675.99     7905.66     69.65 o 
   0   2   9        9.73       49.96     10.49 o 
   2   2   9     1673.23     1809.82     37.63 o 
   4   2   9     1693.80     1544.68     52.13 o 
   6   2   9       93.43      113.28      9.56 o 
   8   2   9     3296.51     3228.55     46.14 o 
  10   2   9     1072.48     1194.67     23.40 o 
  12   2   9      134.85      192.53     22.13 o 
  14   2   9      128.20      178.26     44.24 o 
  16   2   9       55.40       85.02     54.25 o 
  18   2   9      497.64      485.28     44.73 o 
  20   2   9      181.94      155.39     28.66 o 
  22   2   9      140.29      106.65     30.29 o 
 -23   3   9      275.67      269.99     44.14 o 
 -21   3   9      241.80      250.42     24.54 o 
 -19   3   9      127.26      154.07     30.79 o 
 -17   3   9      221.31      231.24     22.38 o 
 -15   3   9       26.83       65.72     14.82 o 
 -13   3   9      152.86      195.24     22.64 o 
 -11   3   9      399.77      401.23     19.46 o 
  -9   3   9        0.47       94.81     29.18 o 
  -7   3   9       12.64       33.39     13.07 o 
  -5   3   9      238.46      243.11     11.26 o 
  -3   3   9       61.53      100.92     12.97 o 
  -1   3   9     1550.31     1446.21     25.73 o 
   1   3   9      105.94      110.37     18.84 o 
   3   3   9      138.18      181.13     19.87 o 
   5   3   9      491.24      408.83     16.97 o 
   7   3   9        6.53       47.65     13.35 o 
   9   3   9      373.85      388.48     18.70 o 
  11   3   9      148.04      189.17     28.52 o 
  13   3   9      314.73      282.10     35.35 o 
  15   3   9        1.07       76.77     32.16 o 
  17   3   9      139.03      111.03     23.07 o 
  19   3   9       21.38       37.86     27.78 o 
  21   3   9       54.09       79.39     30.38 o 
 -22   4   9       22.99       89.79     32.20 o 
 -20   4   9      348.36      303.29     27.98 o 
 -18   4   9      400.09      404.90     33.45 o 
 -16   4   9      226.38      255.94     21.13 o 
 -14   4   9       32.48       82.55     17.03 o 
 -12   4   9      691.57      678.28     24.85 o 
 -10   4   9      279.63      319.77     34.76 o 
  -8   4   9      730.34      796.91     24.20 o 
  -6   4   9      334.41      370.52     14.26 o 
  -4   4   9       12.73       49.64     14.03 o 
  -2   4   9       44.19       44.65      6.57 o 
   0   4   9       60.16       99.91     15.95 o 
   2   4   9       99.65       89.55      9.12 o 
   4   4   9        8.79       25.79      9.98 o 
   6   4   9     1695.72     1531.16     34.01 o 
   8   4   9      559.89      542.81     21.38 o 
  10   4   9      683.01      656.34     33.08 o 
  12   4   9       13.81       29.28     13.18 o 
  14   4   9      177.25      150.62     62.85 o 
  16   4   9       38.09       52.95     34.39 o 
  18   4   9       11.99      123.31     56.45 o 
  20   4   9       81.56       93.15     38.57 o 
 -19   5   9      152.11      131.87     27.02 o 
 -17   5   9        0.27       59.10     15.15 o 
 -15   5   9      289.10      345.95     32.66 o 
 -13   5   9       37.67       68.68     21.38 o 
 -11   5   9      984.26     1056.07     43.60 o 
  -9   5   9       21.84       63.20     20.33 o 
  -7   5   9        9.08       61.87     14.89 o 
  -5   5   9      169.83      170.94     16.47 o 
  -3   5   9       31.35       62.65     30.87 o 
  -1   5   9      811.89      736.85     44.57 o 
   1   5   9        1.25       56.55     19.27 o 
   3   5   9        8.01       65.75     22.86 o 
   5   5   9       21.17       98.88     23.56 o 
   7   5   9      878.67      691.70     33.08 o 
   9   5   9      264.00      218.50     37.48 o 
  11   5   9      402.19      248.76     28.17 o 
  13   5   9        8.06       11.84     15.82 o 
  15   5   9      114.18       79.47     43.15 o 
  17   5   9      136.25      115.81     52.54 o 
 -14   6   9       61.64       91.93     28.79 o 
 -12   6   9       29.81       45.36     22.77 o 
 -10   6   9      548.95      674.14     46.54 o 
  -8   6   9      149.86      131.75     21.56 o 
  -6   6   9      355.23      460.19     34.12 o 
  -4   6   9      150.16      142.45     24.25 o 
  -2   6   9      173.80      126.97     20.28 o 
   0   6   9      252.71      277.23     40.32 o 
   2   6   9      507.06      353.33     63.57 o 
   4   6   9       62.22      130.63     36.81 o 
   6   6   9        5.27       46.88     29.98 o 
   8   6   9      211.37      155.91     31.06 o 
  10   6   9      105.44      108.28     27.44 o 
  12   6   9      110.26       75.12     24.95 o 
  -5   7   9       55.09       73.22     33.10 o 
  -3   7   9        0.32       26.55     40.04 o 
  -1   7   9      101.01      124.58     47.03 o 
   1   7   9      142.53       86.16     19.60 o 
   3   7   9        0.10      115.29     62.03 o 
 -26   0  10      152.81       85.78     37.49 o 
 -24   0  10       52.39       92.83     55.85 o 
 -22   0  10       75.63       94.41     41.81 o 
 -20   0  10       47.56       49.90     26.82 o 
 -18   0  10        1.51       96.02     37.57 o 
 -16   0  10      646.25      596.61     52.97 o 
 -14   0  10      125.16       76.49     23.13 o 
 -12   0  10    16903.24    17574.02    401.36 o 
 -10   0  10     1331.30     1337.99     54.45 o 
  -8   0  10       84.55      153.06     32.33 o 
  -6   0  10     1511.78     1202.41     53.79 o 
  -4   0  10      299.22      377.30     30.58 o 
  -2   0  10     2180.47     2098.06     58.43 o 
   0   0  10      652.57      585.52     65.86 o 
   2   0  10    36970.02    37344.79    806.49 o 
   4   0  10    30847.30    34416.69   1272.54 o 
   6   0  10     8376.26     8658.72    406.06 o 
   8   0  10     9652.92     9804.52    175.59 o 
  10   0  10       24.97       27.66     16.16 o 
  12   0  10       77.70       81.54     27.92 o 
  14   0  10       51.59       86.74     44.38 o 
  16   0  10      954.86      997.45     67.39 o 
  18   0  10      686.11      795.10     72.27 o 
  20   0  10     8180.01     9507.85    312.30 o 
  22   0  10     8318.24     9988.92    341.98 o 
  24   0  10     1299.26     1235.89    125.67 o 
 -25   1  10      146.48      180.15     38.88 o 
 -23   1  10      145.56      171.23     32.46 o 
 -21   1  10       67.01      133.87     27.50 o 
 -19   1  10      153.56      175.35     27.32 o 
 -17   1  10      274.39      266.79     28.66 o 
 -15   1  10      171.02      247.60     44.13 o 
 -13   1  10     3138.97     3433.63     93.32 o 
 -11   1  10       52.38       93.18     13.10 o 
  -9   1  10     1738.49     1699.40     32.63 o 
  -7   1  10      141.54      182.84     14.60 o 
  -5   1  10     3219.41     2901.01     62.45 o 
  -3   1  10     2956.63     2655.96     22.25 o 
  -1   1  10    10976.25    10789.16    225.82 o 
   1   1  10        2.79       49.45     31.06 o 
   3   1  10     4817.12     4933.81    148.40 o 
   5   1  10     2977.03     2920.31     74.41 o 
   7   1  10     3137.76     3377.49     78.99 o 
   9   1  10        4.71       11.23     11.41 o 
  11   1  10      804.02      775.93     29.25 o 
  13   1  10       37.67       65.42     27.68 o 
  15   1  10      166.35      217.36     29.60 o 
  17   1  10     1287.09     1364.71     64.72 o 
  19   1  10        2.55      126.45     43.95 o 
  21   1  10     2486.31     2899.99    116.90 o 
  23   1  10      263.07      245.54     45.72 o 
 -24   2  10      584.73      554.87     47.60 o 
 -22   2  10      911.47      903.86     70.88 o 
 -20   2  10      175.01      200.98     40.45 o 
 -18   2  10        5.13       17.04     30.04 o 
 -16   2  10        4.38       46.99     22.69 o 
 -14   2  10       49.42       89.61     28.47 o 
 -12   2  10      410.08      488.88     20.39 o 
 -10   2  10      565.84      537.96     17.84 o 
  -8   2  10      492.94      612.19     39.06 o 
  -6   2  10       52.15       41.75      8.15 o 
  -4   2  10     1877.58     2137.16     37.40 o 
  -2   2  10     1826.67     1948.23     36.09 o 
   0   2  10     2602.96     2178.25     41.57 o 
   2   2  10      186.85      224.48     71.12 o 
   4   2  10       83.03       93.43     11.93 o 
   6   2  10      100.99       92.79     12.91 o 
   8   2  10      913.94      939.97     21.31 o 
  10   2  10     2246.90     2305.21     42.35 o 
  12   2  10      687.98      743.47     26.70 o 
  14   2  10      664.70      581.24     48.70 o 
  16   2  10      504.32      662.61    114.71 o 
  18   2  10      790.94      764.32     60.06 o 
  20   2  10      118.65      150.54     63.11 o 
  22   2  10       13.38       90.41     38.89 o 
 -23   3  10     1540.93     1483.65    127.16 o 
 -21   3  10      359.13      337.65     42.24 o 
 -19   3  10        0.30       55.99     16.35 o 
 -17   3  10        8.84       73.89     22.46 o 
 -15   3  10      134.85      153.60     18.52 o 
 -13   3  10        4.73       87.61     22.10 o 
 -11   3  10      147.71      143.15     15.78 o 
  -9   3  10       69.87       60.68     19.12 o 
  -7   3  10       80.39      132.54     21.14 o 
  -5   3  10     1103.58     1174.26     27.60 o 
  -3   3  10      332.37      423.52     25.26 o 
  -1   3  10     1838.29     1830.70     40.22 o 
   1   3  10     1106.69     1107.15     24.61 o 
   3   3  10      604.50      642.35     19.94 o 
   5   3  10     2007.84     2038.94     38.03 o 
   7   3  10        0.87       49.45     22.39 o 
   9   3  10      248.95      295.12     18.96 o 
  11   3  10        2.00       66.21     20.58 o 
  13   3  10       16.62       28.18     19.08 o 
  15   3  10       94.30       74.71     84.59 o 
  17   3  10      241.60      139.37     61.18 o 
  19   3  10      156.23      110.17     26.17 o 
  21   3  10       41.30       91.75     64.48 o 
 -22   4  10       12.63       82.97     34.00 o 
 -20   4  10      187.66      236.41     30.89 o 
 -18   4  10       65.21       48.90     19.82 o 
 -16   4  10      269.90      266.85     26.18 o 
 -14   4  10       13.35       53.49     14.17 o 
 -12   4  10       36.85      115.52     17.52 o 
 -10   4  10      488.84      503.11     27.74 o 
  -8   4  10      117.49       99.63     14.13 o 
  -6   4  10      113.40      112.14     16.34 o 
  -4   4  10       85.31      114.86     25.81 o 
  -2   4  10      179.96      145.66     20.55 o 
   0   4  10        2.47       33.17     10.50 o 
   2   4  10      185.89      205.11     21.03 o 
   4   4  10       71.11       75.93     15.14 o 
   6   4  10     1554.69     1463.34     34.24 o 
   8   4  10        0.00       26.20     15.93 o 
  10   4  10        0.19       43.25     17.05 o 
  12   4  10       37.15       82.56     19.46 o 
  14   4  10       98.87       94.10     25.39 o 
  16   4  10        0.73       45.71     25.17 o 
  18   4  10     1509.85     1299.99     65.98 o 
 -19   5  10      179.70      123.68     22.79 o 
 -17   5  10      475.56      444.84     28.60 o 
 -15   5  10       23.67       61.14     18.72 o 
 -13   5  10       39.50       62.94     23.21 o 
 -11   5  10      508.62      567.03     28.24 o 
  -9   5  10      105.19      143.48     18.45 o 
  -7   5  10      321.63      348.75     21.58 o 
  -5   5  10       89.28       91.07     13.75 o 
  -3   5  10      394.71      333.11     23.85 o 
  -1   5  10      341.14      357.17     21.67 o 
   1   5  10      231.25      182.68     37.69 o 
   3   5  10      154.15      160.27     20.13 o 
   5   5  10      208.58      215.30     39.01 o 
   7   5  10      165.99      199.17     23.06 o 
   9   5  10        2.62       30.75     15.76 o 
  11   5  10       91.82      103.28     24.71 o 
  13   5  10      786.40      690.16     43.48 o 
  15   5  10       94.06      111.59     44.24 o 
 -14   6  10       31.68       68.73     23.79 o 
 -12   6  10      150.06       78.10     17.23 o 
 -10   6  10      317.99      321.76     30.11 o 
  -8   6  10      208.17      209.94     50.41 o 
  -6   6  10      771.20      813.27     37.40 o 
  -4   6  10      107.54      103.93     32.39 o 
  -2   6  10     2088.37     2023.14    104.31 o 
   0   6  10        8.37       67.78     40.14 o 
   2   6  10       24.13       72.82     29.13 o 
   4   6  10      386.87      397.11     32.25 o 
   6   6  10      484.15      473.89     45.06 o 
   8   6  10      119.50       83.66     37.58 o 
  10   6  10      170.91      123.86     35.80 o 
  -3   7  10      125.41      103.10     24.29 o 
  -1   7  10        1.26       41.87     28.46 o 
 -25   1  11      476.53      492.58     50.25 o 
 -23   1  11        5.37       95.41     39.92 o 
 -21   1  11       98.04      131.97     34.55 o 
 -19   1  11       83.32      105.88     40.43 o 
 -17   1  11     1088.81     1091.28     46.08 o 
 -15   1  11       36.35       80.61     27.71 o 
 -13   1  11     4028.43     4076.74    169.45 o 
 -11   1  11       36.56       36.78     14.92 o 
  -9   1  11     1649.51     1813.66     31.96 o 
  -7   1  11     3711.45     3801.97     69.41 o 
  -5   1  11     3200.00     3035.07     59.05 o 
  -3   1  11    12634.32    12293.17    155.37 o 
  -1   1  11     7350.37     7690.98    180.40 o 
   1   1  11      470.79      513.70     27.99 o 
   3   1  11     9597.96     9632.46    192.62 o 
   5   1  11     3867.99     4032.19    151.50 o 
   7   1  11      719.37      738.16     26.12 o 
   9   1  11      413.08      422.67     11.45 o 
  11   1  11     1031.39     1073.58     27.62 o 
  13   1  11      206.26      226.15     27.61 o 
  15   1  11     5030.56     5531.01    111.95 o 
  17   1  11     6871.22     7451.04    210.39 o 
  19   1  11      144.51      181.61     39.71 o 
  21   1  11      437.01      390.02     89.39 o 
  23   1  11      225.69      141.15     35.25 o 
 -24   2  11        4.95       68.18     49.18 o 
 -22   2  11      543.73      510.44     88.27 o 
 -20   2  11      372.44      320.18     78.86 o 
 -18   2  11       50.84      104.44     19.42 o 
 -16   2  11      158.58      156.53     21.17 o 
 -14   2  11       39.16       37.69     17.07 o 
 -12   2  11       58.49       90.79     28.71 o 
 -10   2  11     2663.20     2727.10     37.94 o 
  -8   2  11     2162.14     2167.39     35.66 o 
  -6   2  11      281.46      326.48     14.85 o 
  -4   2  11      283.03      331.58     13.65 o 
  -2   2  11      154.06      173.24     20.91 o 
   0   2  11     3814.21     3766.22     55.28 o 
   2   2  11      225.38      258.78     20.29 o 
   4   2  11     1981.71     1947.48     72.40 o 
   6   2  11       58.75       88.77     15.35 o 
   8   2  11       57.54       52.26     18.25 o 
  10   2  11      200.47      164.49     12.90 o 
  12   2  11       17.31       58.08     19.74 o 
  14   2  11       93.20       84.89     26.15 o 
  16   2  11     3167.23     3267.95     75.75 o 
  18   2  11     1472.88     1680.08     73.23 o 
  20   2  11       20.72       67.16     34.45 o 
  22   2  11      239.55      140.12     69.23 o 
 -23   3  11      640.27      526.43     34.47 o 
 -21   3  11      109.63       83.09     15.72 o 
 -19   3  11       86.48      121.66     22.60 o 
 -17   3  11       74.02       73.35     14.54 o 
 -15   3  11        0.01       32.48     19.31 o 
 -13   3  11       95.16      124.50     17.44 o 
 -11   3  11      756.88      764.73     26.85 o 
  -9   3  11       73.79       70.29     35.49 o 
  -7   3  11       17.10       86.48     15.50 o 
  -5   3  11        0.01       60.74     14.50 o 
  -3   3  11      671.61      746.02     19.19 o 
  -1   3  11       63.43       74.17     13.16 o 
   1   3  11       51.73       91.31     12.74 o 
   3   3  11      350.57      404.64     22.97 o 
   5   3  11       58.97       42.82      9.43 o 
   7   3  11      633.63      571.98     21.66 o 
   9   3  11       57.79       61.03     11.14 o 
  11   3  11       17.37       40.26     16.89 o 
  13   3  11     2430.02     2385.39     82.22 o 
  15   3  11      469.31      548.66     42.60 o 
  17   3  11       11.86       41.58     24.54 o 
  19   3  11      595.46      575.63     66.02 o 
  21   3  11       39.79       50.24     48.08 o 
 -22   4  11        4.52       38.95     29.31 o 
 -20   4  11       20.85       80.60     30.95 o 
 -18   4  11       42.42       57.30     21.62 o 
 -16   4  11       36.37       76.91     18.45 o 
 -14   4  11        7.68       43.86     17.48 o 
 -12   4  11        4.24       69.67     19.06 o 
 -10   4  11        6.21       46.23     13.56 o 
  -8   4  11      152.60      110.25     19.44 o 
  -6   4  11     2710.71     2862.03     44.04 o 
  -4   4  11      965.39     1059.30     30.89 o 
  -2   4  11     1023.23      991.18     25.79 o 
   0   4  11      404.01      420.07     24.87 o 
   2   4  11      228.93      248.56     15.78 o 
   4   4  11      102.13       79.74     18.10 o 
   6   4  11       79.36       72.53     16.06 o 
   8   4  11      463.64      434.90     23.95 o 
  10   4  11       30.73      110.25     22.07 o 
  12   4  11      513.57      431.57     27.67 o 
  14   4  11       52.44       46.97     30.56 o 
  16   4  11       34.54       47.86     20.15 o 
  18   4  11       65.33       86.70     30.71 o 
 -19   5  11       34.46       69.77     30.19 o 
 -17   5  11     1283.59     1238.88     48.32 o 
 -15   5  11       53.07      100.98     20.94 o 
 -13   5  11      463.30      521.23     55.06 o 
 -11   5  11      992.46     1071.73     35.33 o 
  -9   5  11       18.16       55.14     14.14 o 
  -7   5  11      433.75      439.14     33.59 o 
  -5   5  11       67.65       94.63     17.92 o 
  -3   5  11      149.84       87.65     21.71 o 
  -1   5  11       11.56       61.47     21.40 o 
   1   5  11     3262.74     3122.24     76.96 o 
   3   5  11     1048.95      911.92    108.40 o 
   5   5  11      227.68      246.95     41.18 o 
   7   5  11      243.19      139.03     28.31 o 
   9   5  11      219.00      206.44     39.49 o 
  11   5  11       20.03       66.62     27.22 o 
  13   5  11       19.87       43.66     40.18 o 
  15   5  11       11.91       56.08     51.84 o 
 -14   6  11      288.29      409.38     40.75 o 
 -12   6  11      120.21      159.32     28.27 o 
 -10   6  11       23.17       93.52     25.08 o 
  -8   6  11       29.32       88.25     28.00 o 
  -6   6  11       12.32       48.58     23.84 o 
  -4   6  11        4.11       45.94     24.35 o 
  -2   6  11        0.70       83.43     26.54 o 
   0   6  11        2.69       63.25     30.83 o 
   2   6  11     1023.00      960.51     53.87 o 
   4   6  11        3.88      113.82     28.75 o 
   6   6  11        0.21       69.74     29.48 o 
   8   6  11      114.48       91.75     19.88 o 
  10   6  11      755.76      825.86     47.10 o 
 -26   0  12        4.30       23.30     61.63 o 
 -24   0  12      152.61      105.97     46.18 o 
 -22   0  12      458.05      435.53     55.77 o 
 -20   0  12       38.04       12.64     45.40 o 
 -18   0  12    11613.06    11346.95    407.17 o 
 -16   0  12      251.39      310.62     44.42 o 
 -14   0  12     2257.31     2279.89    114.52 o 
 -12   0  12     2774.10     2736.00    105.50 o 
 -10   0  12      147.38      182.87     34.16 o 
  -8   0  12      177.23      161.59     30.29 o 
  -6   0  12     2992.90     2537.25    102.35 o 
  -4   0  12     6970.09     6759.78    259.88 o 
   0   0  12    25085.02    26575.19    900.43 o 
   2   0  12     9724.13    10514.13    318.50 o 
   4   0  12      111.89      141.08     24.59 o 
   6   0  12       60.35       38.33     14.92 o 
   8   0  12      104.49      114.22     28.21 o 
  10   0  12      275.54      199.44     19.16 o 
  12   0  12      492.58      587.97     60.04 o 
  14   0  12     1944.02     1950.73     98.59 o 
  16   0  12     5263.52     5682.53    198.68 o 
  18   0  12     5025.99     5575.18    182.61 o 
  20   0  12       49.47       62.47     62.89 o 
  22   0  12        7.58       33.27     73.59 o 
 -25   1  12      126.71      186.51     46.83 o 
 -23   1  12       29.82       80.20     39.54 o 
 -21   1  12      108.17      144.00     29.70 o 
 -19   1  12       44.85       33.29     17.91 o 
 -17   1  12     1084.58     1102.09     52.56 o 
 -15   1  12      148.97      209.70     28.48 o 
 -13   1  12      119.17      141.46     19.21 o 
 -11   1  12      307.12      255.32     14.36 o 
  -9   1  12      160.99      247.69     16.23 o 
  -7   1  12       68.26       25.35     13.25 o 
  -5   1  12     3481.06     3232.56     67.64 o 
  -3   1  12     4330.06     4434.16     57.29 o 
  -1   1  12      497.94      395.25     80.47 o 
   1   1  12     1142.42     1344.99     43.60 o 
   3   1  12       71.35       56.04     17.49 o 
   5   1  12      629.70      705.69     34.41 o 
   7   1  12       60.96       65.08     11.81 o 
   9   1  12        0.94       47.39     17.29 o 
  11   1  12      228.10      189.96     39.97 o 
  13   1  12     1654.58     1721.63     96.68 o 
  15   1  12     4262.69     4537.84    107.84 o 
  17   1  12      613.76      785.51     55.07 o 
  19   1  12      141.10      190.50     36.69 o 
  21   1  12        6.03       97.58     65.93 o 
 -24   2  12       24.60       91.97     30.07 o 
 -22   2  12      352.66      379.70     32.34 o 
 -20   2  12        0.03       66.41     24.30 o 
 -18   2  12       17.49       36.65     15.89 o 
 -16   2  12      153.09      138.07     19.92 o 
 -14   2  12       20.23       89.09     32.05 o 
 -12   2  12       14.38       71.03     12.10 o 
 -10   2  12       34.09      122.02     23.71 o 
  -8   2  12      184.64      207.82     27.38 o 
  -6   2  12      457.33      515.93     27.58 o 
  -4   2  12      108.15      113.12      8.95 o 
  -2   2  12       86.94       57.16     15.52 o 
   0   2  12      872.37      764.16     27.08 o 
   2   2  12        0.54       34.13     21.44 o 
   4   2  12     2114.48     2148.50     47.53 o 
   6   2  12      412.83      386.63     21.43 o 
   8   2  12     1829.86     1784.59     28.03 o 
  10   2  12      976.87      977.47     22.68 o 
  12   2  12     3140.36     3014.42     77.75 o 
  14   2  12       44.35       99.38     34.61 o 
  16   2  12      576.94      613.58     53.43 o 
  18   2  12      101.17       85.56     21.77 o 
  20   2  12        5.02       58.64     74.62 o 
  22   2  12        0.19       61.40     43.86 o 
 -23   3  12        0.17       25.23     16.86 o 
 -21   3  12        0.08       71.40     23.58 o 
 -19   3  12       10.95       50.91     17.16 o 
 -17   3  12       24.70       42.58     19.49 o 
 -15   3  12       39.47       92.47     22.33 o 
 -13   3  12      148.52      147.85     31.22 o 
 -11   3  12      287.37      320.43     20.87 o 
  -9   3  12       16.00       45.21     19.17 o 
  -7   3  12        9.23       59.23     18.24 o 
  -5   3  12       29.31       53.89     19.54 o 
  -3   3  12      423.24      479.60     18.68 o 
  -1   3  12      156.81      200.48     18.64 o 
   1   3  12      508.50      597.84     21.30 o 
   3   3  12       82.12      113.42     22.19 o 
   5   3  12      368.01      349.13     23.73 o 
   7   3  12       23.25       82.53     18.06 o 
   9   3  12     1087.45     1010.05     35.70 o 
  11   3  12      793.65      743.10     25.24 o 
  13   3  12       32.64       46.76     35.54 o 
  15   3  12      444.25      449.41     40.97 o 
  17   3  12      781.36      812.71     53.66 o 
  19   3  12       77.68       77.74     26.14 o 
 -22   4  12        7.88      105.80     37.57 o 
 -20   4  12       16.99       65.48     28.47 o 
 -18   4  12       52.23       74.40     27.32 o 
 -16   4  12       98.02      113.36     15.65 o 
 -14   4  12      100.06       75.38     19.08 o 
 -12   4  12      582.34      649.60     45.23 o 
 -10   4  12      220.82      219.94     34.89 o 
  -8   4  12      326.30      306.72     17.82 o 
  -6   4  12       12.60       78.62     15.13 o 
  -4   4  12        8.32       63.60     16.37 o 
  -2   4  12       32.49       72.08     13.38 o 
   0   4  12      325.10      366.22     17.67 o 
   2   4  12       17.68       53.37     13.50 o 
   4   4  12       82.19       98.48     12.78 o 
   6   4  12        6.15       57.15     15.91 o 
   8   4  12      132.46      113.52     16.16 o 
  10   4  12       20.45       24.63     22.33 o 
  12   4  12     2457.21     2660.13     61.06 o 
  14   4  12       51.96       54.81     18.06 o 
  16   4  12      864.94      896.06    106.88 o 
  18   4  12      433.55      277.01     68.23 o 
 -17   5  12       43.16       53.29     28.62 o 
 -15   5  12      652.27      643.91     41.15 o 
 -13   5  12       90.50      106.44     28.08 o 
 -11   5  12        0.97       54.74     23.19 o 
  -9   5  12        0.00       52.55     19.39 o 
  -7   5  12      253.51      238.66     19.96 o 
  -5   5  12       17.90       95.55     30.44 o 
  -3   5  12      484.25      498.41     33.45 o 
  -1   5  12       22.55       76.06     20.56 o 
   1   5  12        0.39       49.76     16.41 o 
   3   5  12      410.35      405.30     28.86 o 
   5   5  12      119.92      117.72     22.20 o 
   7   5  12     1766.88     1729.82     51.07 o 
   9   5  12       77.13       84.87     23.68 o 
  11   5  12       87.70       71.22     22.11 o 
  13   5  12        1.70       18.13     26.55 o 
  15   5  12       80.47      156.10     52.98 o 
 -12   6  12      893.61     1014.84     45.40 o 
 -10   6  12       13.98       27.93     22.05 o 
  -8   6  12       91.39      127.99     28.28 o 
  -6   6  12      150.39      116.82     28.06 o 
  -4   6  12      491.57      484.91     33.58 o 
  -2   6  12      150.19      116.93     34.30 o 
   0   6  12      540.36      497.24     34.51 o 
   2   6  12      936.43      909.26     41.37 o 
   4   6  12       26.75       52.54     24.51 o 
   6   6  12      550.57      551.12     35.49 o 
   8   6  12      143.00      119.24     29.30 o 
  10   6  12      355.85      398.18     78.04 o 
 -25   1  13       72.91      132.22     38.07 o 
 -23   1  13      937.20      817.31     56.93 o 
 -21   1  13       35.12       35.71     18.44 o 
 -19   1  13      627.37      579.65     64.44 o 
 -17   1  13       92.55      112.42     48.95 o 
 -15   1  13      666.92      682.83     46.82 o 
 -13   1  13     1450.86     1459.30     36.77 o 
 -11   1  13      788.62      832.97     23.87 o 
  -9   1  13     2808.37     2842.42     56.63 o 
  -7   1  13     4769.69     4805.69    120.08 o 
  -5   1  13      241.09      164.12     11.82 o 
  -3   1  13      939.68      901.93     17.10 o 
  -1   1  13     4640.93     4612.95     98.26 o 
   1   1  13      635.01      685.15     30.69 o 
   3   1  13      192.53      196.57     19.38 o 
   5   1  13      200.22      147.49     32.51 o 
   7   1  13      188.42      218.94     25.00 o 
   9   1  13      678.63      613.68     19.80 o 
  11   1  13     4360.84     4411.21    135.19 o 
  13   1  13       47.77       78.67     27.64 o 
  15   1  13      788.92      932.68     55.44 o 
  17   1  13      769.32      822.16     72.19 o 
  19   1  13      371.15      354.82     42.08 o 
  21   1  13        0.04       88.37     59.16 o 
 -24   2  13       84.67       58.65     27.38 o 
 -22   2  13      136.08      123.19     38.38 o 
 -20   2  13      194.37      218.57     23.73 o 
 -18   2  13       96.86       77.95     16.87 o 
 -16   2  13       25.02       74.55     21.88 o 
 -14   2  13        0.04       79.72     19.50 o 
 -12   2  13       47.77       68.86      8.94 o 
 -10   2  13      290.64      359.23     15.46 o 
  -8   2  13     6387.75     6420.92    124.92 o 
  -6   2  13     7476.92     7103.35    273.17 o 
  -4   2  13       50.94       73.02     15.15 o 
  -2   2  13       61.19       96.20     18.44 o 
   0   2  13        0.41       64.37     20.92 o 
   2   2  13      210.92      201.05     20.11 o 
   4   2  13      387.60      300.83     24.75 o 
   6   2  13     1509.85     1406.14     47.68 o 
   8   2  13       49.97       60.01     12.30 o 
  10   2  13    12456.67    12483.52    187.08 o 
  12   2  13     5483.56     5507.84    104.57 o 
  14   2  13      246.22      268.94     32.83 o 
  16   2  13       81.38       78.61     63.71 o 
  18   2  13        0.36       45.46     32.66 o 
  20   2  13       24.15       91.51     58.22 o 
 -23   3  13      130.82       87.69     19.74 o 
 -21   3  13      139.22      121.80     36.88 o 
 -19   3  13       74.56       53.08     26.55 o 
 -17   3  13       22.55       43.17     15.73 o 
 -15   3  13      736.17      802.83     29.36 o 
 -13   3  13       52.31       61.17     20.74 o 
 -11   3  13       50.09       84.86     18.74 o 
  -9   3  13      240.18      252.73     21.07 o 
  -7   3  13      537.12      511.44     24.13 o 
  -5   3  13       19.50       39.84     13.85 o 
  -3   3  13      343.52      325.00     26.60 o 
  -1   3  13       85.89      146.25     14.96 o 
   1   3  13       19.82       58.78     14.73 o 
   3   3  13      107.74      147.61     26.53 o 
   5   3  13       75.82       84.32     13.70 o 
   7   3  13     2019.82     2053.52     68.08 o 
   9   3  13       57.79       58.16     24.35 o 
  11   3  13      331.53      241.62     26.52 o 
  13   3  13       14.17       29.50     23.81 o 
  15   3  13      396.27      399.97     66.45 o 
  17   3  13        0.20       38.58     40.13 o 
  19   3  13        0.80       23.43     35.90 o 
 -20   4  13      240.01      259.19     33.09 o 
 -18   4  13       63.02       87.89     27.11 o 
 -16   4  13      501.81      509.67     28.93 o 
 -14   4  13       20.52       33.90     13.14 o 
 -12   4  13      934.96      852.15     32.56 o 
 -10   4  13      124.44      151.05     21.26 o 
  -8   4  13      874.36      967.45     47.77 o 
  -6   4  13        2.30       56.07     17.97 o 
  -4   4  13      827.26      720.05     24.44 o 
  -2   4  13      753.06      610.82     58.58 o 
   0   4  13      147.53      160.52     23.79 o 
   2   4  13       99.41       84.64     13.47 o 
   4   4  13      227.80      247.09     19.23 o 
   6   4  13       33.42       45.05     13.93 o 
   8   4  13      231.77      186.46     19.51 o 
  10   4  13       19.22       71.81     19.34 o 
  12   4  13     1371.53     1295.03     42.50 o 
  14   4  13     1909.67     1882.41    148.08 o 
  16   4  13     1865.70     1654.63    134.79 o 
 -17   5  13      384.98      413.78     36.22 o 
 -15   5  13        7.70       42.40     23.97 o 
 -13   5  13        5.17       27.57     22.83 o 
 -11   5  13        1.71       75.46     24.26 o 
  -9   5  13      218.79      252.40     24.19 o 
  -7   5  13      167.58      193.49     52.66 o 
  -5   5  13     1772.87     1700.64     40.01 o 
  -3   5  13     1757.95     1723.99     49.79 o 
  -1   5  13       22.63       94.20     22.51 o 
   1   5  13      230.18      204.00     40.46 o 
   3   5  13      188.32      110.37     37.95 o 
   5   5  13      150.51      175.65     41.58 o 
   7   5  13       63.69       79.19     21.58 o 
   9   5  13      266.03      224.36     29.04 o 
  11   5  13        7.60       69.30     45.73 o 
  13   5  13      362.20      308.17     52.83 o 
 -12   6  13      113.39      105.87     26.35 o 
 -10   6  13      246.71      231.90     25.39 o 
  -8   6  13       61.19       59.33     19.63 o 
  -6   6  13       18.74       74.69     28.63 o 
  -4   6  13     1470.26     1440.54     48.51 o 
  -2   6  13      101.84       88.85     23.51 o 
   0   6  13        4.69       65.48     27.08 o 
   2   6  13      197.06      181.88     24.40 o 
   4   6  13      249.41      166.14     37.18 o 
   6   6  13      399.29      283.61     27.27 o 
   8   6  13        0.27       54.89     23.32 o 
 -26   0  14        2.82       29.63     63.75 o 
 -24   0  14     1296.56     1203.27    101.66 o 
 -22   0  14      569.61      487.44     62.24 o 
 -20   0  14       93.56      125.70     39.84 o 
 -18   0  14      284.28      284.20     48.04 o 
 -16   0  14       43.34      174.53     60.13 o 
 -14   0  14      122.56       77.19     12.01 o 
 -12   0  14       11.07       33.23     27.02 o 
 -10   0  14     3297.74     3203.84     95.33 o 
  -8   0  14     1205.18     1163.81     66.75 o 
  -6   0  14     8429.54     7621.15    194.15 o 
  -4   0  14        5.80       53.68     14.54 o 
  -2   0  14      394.60      465.93     40.50 o 
   0   0  14      297.17      348.79     34.02 o 
   2   0  14     1390.97     1231.71     59.02 o 
   4   0  14      726.33      886.72     55.04 o 
   6   0  14     1893.31     1971.54    107.39 o 
   8   0  14     3833.63     3673.34    237.68 o 
  10   0  14       13.71      103.09     41.08 o 
  12   0  14     4988.99     4865.61    149.28 o 
  14   0  14      760.25      669.82     63.65 o 
  16   0  14       63.31       58.73     25.37 o 
  18   0  14        7.37      110.79     52.32 o 
  20   0  14       54.44       94.29     49.83 o 
  22   0  14       16.03      120.81     53.44 o 
 -25   1  14       13.63       65.71     40.48 o 
 -23   1  14     1529.71     1365.51    125.51 o 
 -21   1  14      486.08      378.57     40.60 o 
 -19   1  14       58.28       73.72     20.57 o 
 -17   1  14      243.92      275.49     24.93 o 
 -15   1  14      828.92      810.56     31.10 o 
 -13   1  14      325.20      383.11     20.70 o 
 -11   1  14      170.05      150.18     11.69 o 
  -9   1  14     2057.85     2158.96     64.45 o 
  -7   1  14     2760.10     2716.84     77.10 o 
  -5   1  14     4399.46     4593.77     79.14 o 
  -3   1  14     1051.37     1131.98     32.15 o 
  -1   1  14     1076.27     1065.08     61.08 o 
   1   1  14      190.83      175.23     20.52 o 
   3   1  14     1042.51      903.90     37.97 o 
   5   1  14     1000.35      894.88     78.07 o 
   7   1  14      861.23      920.11     69.77 o 
   9   1  14     3579.43     3624.87     54.34 o 
  11   1  14     2012.91     1961.24     32.72 o 
  13   1  14     2953.30     3041.50     87.88 o 
  15   1  14        6.69       57.36     30.43 o 
  17   1  14       72.54       67.78     23.31 o 
  19   1  14      334.64      306.83     85.46 o 
  21   1  14       49.48      116.85     42.20 o 
 -24   2  14      147.14       80.60     26.82 o 
 -22   2  14       11.99       56.72     35.65 o 
 -20   2  14       44.75       69.81     29.66 o 
 -18   2  14      139.29      118.86     24.45 o 
 -16   2  14      348.75      314.65     19.12 o 
 -14   2  14      428.97      400.99     21.03 o 
 -12   2  14     1094.71     1004.18     21.34 o 
 -10   2  14      124.64      111.29     11.22 o 
  -8   2  14      197.46      236.76     24.21 o 
  -6   2  14        2.75       88.73     25.26 o 
  -4   2  14     1587.41     1712.01     28.92 o 
  -2   2  14     1138.56     1250.26     26.90 o 
   0   2  14       18.60       35.29     23.99 o 
   2   2  14      305.15      256.09     22.42 o 
   4   2  14       31.59      127.94     29.67 o 
   6   2  14      765.70      707.74     26.30 o 
   8   2  14     1690.55     1778.23     36.27 o 
  10   2  14     7574.76     7528.41    103.39 o 
  12   2  14     1680.09     1608.26     52.75 o 
  14   2  14       72.86       72.49     22.11 o 
  16   2  14        8.76       51.44     31.96 o 
  18   2  14       33.09       18.76     30.90 o 
  20   2  14        4.45       19.40     32.15 o 
 -23   3  14        0.02       45.82     20.93 o 
 -21   3  14       41.56       97.41     41.05 o 
 -19   3  14       32.28       58.17     17.52 o 
 -17   3  14      430.29      447.96     31.48 o 
 -15   3  14        0.01       50.92     31.05 o 
 -13   3  14     2083.30     1979.71     46.85 o 
 -11   3  14      409.48      446.75     22.46 o 
  -9   3  14       14.68       29.76     16.87 o 
  -7   3  14      177.55       92.06     16.13 o 
  -5   3  14        4.57       40.03     28.33 o 
  -3   3  14        6.78       79.98     21.38 o 
  -1   3  14      660.90      664.64     24.03 o 
   1   3  14      935.71     1068.76     51.05 o 
   3   3  14     3072.99     3048.61     75.34 o 
   5   3  14     4759.47     4727.41     77.73 o 
   7   3  14        6.39       59.17     21.47 o 
   9   3  14     1027.62     1041.59     31.48 o 
  11   3  14     3545.55     3597.53     54.23 o 
  13   3  14      606.13      586.84    138.70 o 
  15   3  14      196.10      107.73     44.18 o 
  17   3  14        8.76       61.80     28.00 o 
  19   3  14      217.86      266.86     54.24 o 
 -20   4  14      161.09      183.05     28.75 o 
 -18   4  14      254.44      256.41     28.04 o 
 -16   4  14       35.65       77.31     26.40 o 
 -14   4  14       94.81       86.30     17.04 o 
 -12   4  14        9.07       30.49     14.27 o 
 -10   4  14      323.84      298.59     23.95 o 
  -8   4  14      637.51      562.63     24.56 o 
  -6   4  14       11.70       83.16     20.61 o 
  -4   4  14        7.63       66.40     21.32 o 
  -2   4  14       73.53       68.42     16.14 o 
   0   4  14      794.25      707.09     24.56 o 
   2   4  14     1282.80     1237.20     31.90 o 
   4   4  14      385.37      363.18     29.42 o 
   6   4  14       85.51       40.71     13.90 o 
   8   4  14      409.46      308.11     30.95 o 
  10   4  14      847.93      843.58     36.24 o 
  12   4  14       14.08       83.53     29.91 o 
  14   4  14      764.07      811.47     75.17 o 
  16   4  14      661.10      587.61     48.39 o 
 -17   5  14      574.21      635.28     44.64 o 
 -15   5  14       75.82      108.22     26.08 o 
 -13   5  14        0.62       47.34     28.67 o 
 -11   5  14      170.65      129.38     29.93 o 
  -9   5  14       33.06       85.06     27.87 o 
  -7   5  14      318.30      318.24     41.63 o 
  -5   5  14        6.80       46.09     18.67 o 
  -3   5  14      986.75      853.31     32.21 o 
  -1   5  14      139.45       76.01     18.52 o 
   1   5  14      499.89      427.34     44.60 o 
   3   5  14       11.94       46.86     15.90 o 
   5   5  14       35.26       77.95     25.07 o 
   7   5  14      268.77      267.38     38.32 o 
   9   5  14      194.33      128.50     31.72 o 
  11   5  14      610.90      467.71     47.06 o 
  13   5  14      221.72      176.15     47.92 o 
 -12   6  14       62.33       98.78     33.04 o 
 -10   6  14      163.82      188.75     30.34 o 
  -8   6  14       24.67       32.56     30.30 o 
  -6   6  14       16.46       72.57     20.80 o 
  -4   6  14      244.68      123.25     47.49 o 
  -2   6  14       24.77       46.69     25.44 o 
   0   6  14        7.42       61.38     24.74 o 
   2   6  14      380.33      381.76     69.30 o 
   4   6  14       81.42       36.10     22.21 o 
   6   6  14       25.48       51.48     23.82 o 
   8   6  14        1.55       50.34     22.35 o 
 -25   1  15       69.67       58.75     32.90 o 
 -23   1  15        7.37      104.91     84.57 o 
 -21   1  15       15.77       70.73     35.16 o 
 -19   1  15       28.22       82.59     57.32 o 
 -17   1  15        0.01       43.53     16.41 o 
 -15   1  15        0.38       68.16     16.94 o 
 -13   1  15      986.57     1010.06     26.82 o 
 -11   1  15      699.84      660.63     38.26 o 
  -9   1  15     1591.25     1599.98     55.44 o 
  -7   1  15     1237.70     1229.74     69.88 o 
  -5   1  15     2378.38     2453.33     51.91 o 
  -3   1  15        0.15       79.69     14.80 o 
  -1   1  15      146.25      230.35     21.67 o 
   1   1  15      295.53      390.54     28.03 o 
   3   1  15       23.74       30.39     14.27 o 
   5   1  15      880.36      926.37     39.36 o 
   7   1  15      300.74      284.25     30.40 o 
   9   1  15     2072.45     2004.41     51.91 o 
  11   1  15      391.00      332.54     63.96 o 
  13   1  15      273.92      306.17     35.77 o 
  15   1  15        4.36       78.93     35.81 o 
  17   1  15       13.62       65.68     28.97 o 
  19   1  15       12.81       68.65     33.42 o 
  21   1  15      309.04      418.36     50.16 o 
 -24   2  15        7.59       31.55     34.77 o 
 -22   2  15      169.39      130.08     33.24 o 
 -20   2  15       66.55       47.59     19.46 o 
 -18   2  15        8.88       90.25     25.67 o 
 -16   2  15      176.08      150.05     28.07 o 
 -14   2  15     1633.86     1807.20     49.23 o 
 -12   2  15     1112.45     1218.34     36.61 o 
 -10   2  15      287.90      327.24     24.57 o 
  -8   2  15      760.09      724.57     27.46 o 
  -6   2  15      265.23      319.11     41.70 o 
  -4   2  15       21.65       77.43     13.54 o 
  -2   2  15      482.00      600.90     31.42 o 
   0   2  15     1366.60     1332.38     49.80 o 
   2   2  15     1649.20     1384.37     44.05 o 
   4   2  15     3508.64     3203.41     96.93 o 
   6   2  15     2006.56     1934.70     52.28 o 
   8   2  15     2343.64     2411.42     60.56 o 
  10   2  15       81.81       56.70      9.17 o 
  12   2  15        0.02       94.74     35.20 o 
  14   2  15       36.09       58.84     22.62 o 
  16   2  15       81.67      123.66     33.21 o 
  18   2  15       42.66       84.97     25.47 o 
  20   2  15      220.14      208.54     37.85 o 
 -23   3  15       13.90       64.05     32.79 o 
 -21   3  15       31.40       42.11     34.69 o 
 -19   3  15       42.11       35.68     14.07 o 
 -17   3  15      126.79      139.23     30.14 o 
 -15   3  15      331.43      354.87     31.51 o 
 -13   3  15        2.50       17.15     18.87 o 
 -11   3  15      857.54      838.03     27.81 o 
  -9   3  15      510.86      460.43     27.70 o 
  -7   3  15      360.92      307.55     24.81 o 
  -5   3  15       57.86      120.52     19.45 o 
  -3   3  15      324.31      258.78     39.52 o 
  -1   3  15      728.18      774.74     53.54 o 
   1   3  15      459.47      512.98     33.48 o 
   3   3  15     1073.37     1114.82     66.16 o 
   5   3  15     9022.44     8669.05    183.68 o 
   7   3  15     8817.75     9299.94    104.74 o 
   9   3  15     2645.94     2681.30     76.67 o 
  11   3  15     3136.15     3063.43     76.60 o 
  13   3  15       61.03       78.35     45.86 o 
  15   3  15      140.71       85.99     27.91 o 
  17   3  15        6.25       27.62     30.84 o 
 -20   4  15       93.43       72.51     47.37 o 
 -18   4  15       51.02       62.61     26.56 o 
 -16   4  15      180.77      211.17     27.28 o 
 -14   4  15      528.49      511.15     30.67 o 
 -12   4  15        0.00       37.56     16.31 o 
 -10   4  15     1105.28     1039.19     34.71 o 
  -8   4  15     1979.34     1840.07     57.06 o 
  -6   4  15      134.31      200.17     25.36 o 
  -4   4  15       17.00      117.09     26.44 o 
  -2   4  15      353.71      365.71     20.61 o 
   0   4  15      972.33      991.28     27.47 o 
   2   4  15     1333.57     1344.43     29.73 o 
   4   4  15       35.97       65.66     27.49 o 
   6   4  15     1680.18     1584.34     41.93 o 
   8   4  15     1483.59     1523.56     59.77 o 
  10   4  15     1644.01     1578.04     71.94 o 
  12   4  15       71.01       98.99     57.03 o 
  14   4  15        0.30       85.00     36.97 o 
  16   4  15      355.59      362.84     45.34 o 
 -17   5  15       99.67      116.30     28.45 o 
 -15   5  15        0.91       89.56     28.08 o 
 -13   5  15       55.15       87.58     29.84 o 
 -11   5  15        1.85       56.47     28.22 o 
  -9   5  15      838.00      969.74     45.79 o 
  -7   5  15      103.20      124.77     53.64 o 
  -5   5  15      142.14      123.65     16.87 o 
  -3   5  15       82.06      127.57     22.24 o 
  -1   5  15        8.08       50.35     17.23 o 
   1   5  15      342.49      272.49     29.18 o 
   3   5  15       45.93      104.56     23.66 o 
   5   5  15       65.77       99.37     37.51 o 
   7   5  15       16.73       44.95     22.20 o 
   9   5  15      194.20       99.27     25.70 o 
  11   5  15      512.10      395.59     69.63 o 
  13   5  15      287.77      274.51     59.26 o 
 -10   6  15      539.08      538.26     55.13 o 
  -8   6  15       23.69       70.84     30.53 o 
  -6   6  15        2.20       49.70     27.22 o 
  -4   6  15        5.69      129.45     27.42 o 
  -2   6  15      184.30      115.33     22.09 o 
   0   6  15       41.91       76.40     22.60 o 
   2   6  15      149.42       80.22     16.25 o 
   4   6  15       42.00       75.72     25.31 o 
   6   6  15       25.84       41.44     18.34 o 
 -24   0  16       34.21      142.19     67.62 o 
 -22   0  16        7.21       58.33     50.33 o 
 -20   0  16      672.85      621.80     72.17 o 
 -18   0  16      471.53      499.31     57.04 o 
 -16   0  16     2303.37     2514.47    114.78 o 
 -14   0  16       92.28      171.46     52.81 o 
 -12   0  16      718.48      691.23     61.00 o 
 -10   0  16      359.24      316.87     46.68 o 
  -8   0  16      157.88      205.02     41.59 o 
  -6   0  16      889.38     1000.77     67.45 o 
  -4   0  16      450.14      465.67     17.15 o 
  -2   0  16      661.49      682.94     52.85 o 
   0   0  16     2310.73     2364.10     81.58 o 
   2   0  16     2979.14     2647.04    174.79 o 
   4   0  16       92.26       67.32     24.35 o 
   6   0  16      875.29      784.83     57.74 o 
   8   0  16      316.82      298.81     39.75 o 
  10   0  16       86.18      148.91     43.98 o 
  12   0  16        4.70       66.54     53.32 o 
  14   0  16      411.05      497.29     56.63 o 
  16   0  16     1197.25     1194.35     92.18 o 
  18   0  16      193.81      234.32     49.05 o 
  20   0  16       28.58       31.96     49.66 o 
 -25   1  16      164.93      118.76     73.62 o 
 -23   1  16       23.67       69.38     30.33 o 
 -21   1  16       12.38       93.95     35.93 o 
 -19   1  16        2.57       92.59     33.81 o 
 -17   1  16      131.74      162.89     29.55 o 
 -15   1  16       27.80       75.84     41.80 o 
 -13   1  16      310.57      313.88     40.60 o 
 -11   1  16     3705.21     3773.00    128.74 o 
  -9   1  16      609.13      703.22     42.44 o 
  -7   1  16     1848.22     1847.12     47.81 o 
  -5   1  16      407.99      372.39     14.62 o 
  -3   1  16      176.40      166.43     32.75 o 
  -1   1  16      379.06      360.85     27.43 o 
   1   1  16      280.23      340.76     33.67 o 
   3   1  16      646.57      579.47     35.10 o 
   5   1  16      499.62      498.97     72.49 o 
   7   1  16     3473.58     3374.69     85.32 o 
   9   1  16       48.34       38.80     12.06 o 
  11   1  16      145.10      146.20     27.02 o 
  13   1  16      625.73      744.59     46.61 o 
  15   1  16       35.35       42.50     29.99 o 
  17   1  16      144.40      109.45     59.32 o 
  19   1  16      169.37      120.48     28.28 o 
 -24   2  16        5.62       44.45     42.71 o 
 -22   2  16       84.78       78.42     37.35 o 
 -20   2  16        3.90       -5.92     31.89 o 
 -18   2  16      557.29      550.06     47.97 o 
 -16   2  16       18.16       42.89     19.53 o 
 -14   2  16     2158.57     2138.37     66.92 o 
 -12   2  16     1070.34     1028.98     34.01 o 
 -10   2  16     1756.57     1653.66    172.96 o 
  -8   2  16      924.11      940.48     32.28 o 
  -6   2  16      159.04      166.81     24.46 o 
  -4   2  16        4.11       92.66     21.71 o 
  -2   2  16      444.32      448.78     17.62 o 
   0   2  16      418.08      374.75     31.56 o 
   2   2  16     8239.49     8004.54    209.36 o 
   4   2  16    16846.04    16411.30    460.83 o 
   6   2  16    11718.62    11873.62    147.63 o 
   8   2  16       40.31       71.83     13.98 o 
  10   2  16       15.88       61.81     25.19 o 
  12   2  16       15.32       31.15     36.67 o 
  14   2  16        8.99       98.68     36.15 o 
  16   2  16      109.22       97.96     26.29 o 
  18   2  16       13.37       61.73     37.86 o 
 -21   3  16        1.96       53.67     27.87 o 
 -19   3  16     1361.42     1267.21     86.66 o 
 -17   3  16      317.73      283.60     35.34 o 
 -15   3  16      305.32      298.33     28.06 o 
 -13   3  16     1301.03     1268.95     55.67 o 
 -11   3  16      234.51      235.37     24.67 o 
  -9   3  16        4.38       93.59     27.27 o 
  -7   3  16        3.90       63.83     25.70 o 
  -5   3  16     1704.72     1723.56     39.61 o 
  -3   3  16     2606.24     2572.31     76.88 o 
  -1   3  16     1271.20     1254.74     54.24 o 
   1   3  16       69.11       85.91     14.27 o 
   3   3  16      595.27      681.76    112.11 o 
   5   3  16     9126.49     9134.25    263.27 o 
   7   3  16      681.29      649.20     38.00 o 
   9   3  16      741.11      813.61     64.47 o 
  11   3  16     1090.38     1219.81    109.19 o 
  13   3  16      216.70      204.08     91.13 o 
  15   3  16      173.36      136.83     60.83 o 
  17   3  16        1.67       63.67     41.21 o 
 -20   4  16        0.92       11.78     21.59 o 
 -18   4  16      279.91      192.39     28.51 o 
 -16   4  16      101.36       94.00     24.61 o 
 -14   4  16      171.33      194.57     22.13 o 
 -12   4  16       50.52       88.27     20.30 o 
 -10   4  16      428.40      386.54     29.07 o 
  -8   4  16      926.44      844.77     35.13 o 
  -6   4  16     1367.50     1209.61     35.34 o 
  -4   4  16     3872.24     3774.54     68.87 o 
  -2   4  16     1333.35     1248.73     31.17 o 
   0   4  16     5688.32     5763.12    101.43 o 
   2   4  16     1823.27     1823.64     46.54 o 
   4   4  16       48.75       96.52     16.37 o 
   6   4  16      846.24      773.65     27.39 o 
   8   4  16     1293.07     1254.34     39.81 o 
  10   4  16     2431.61     2394.72    144.47 o 
  12   4  16        8.75       34.24     32.69 o 
  14   4  16      865.14      804.96     54.10 o 
 -15   5  16       10.99       26.23     28.77 o 
 -13   5  16       46.25       94.18     24.11 o 
 -11   5  16       41.06       49.79     27.38 o 
  -9   5  16      150.75       79.55     31.69 o 
  -7   5  16      254.19      222.59     30.54 o 
  -5   5  16       19.86       25.99     22.15 o 
  -3   5  16       77.64      110.24     20.54 o 
  -1   5  16      630.36      504.72     47.25 o 
   1   5  16       74.86       80.46     24.92 o 
   3   5  16        0.52       62.11     20.26 o 
   5   5  16        0.23       57.60     28.59 o 
   7   5  16      226.76      250.63     27.38 o 
   9   5  16       92.41      137.75     30.67 o 
  11   5  16      477.77      285.85     52.93 o 
 -10   6  16       53.75       74.36     38.79 o 
  -8   6  16      139.76       90.05     20.37 o 
  -6   6  16       33.69       50.32     28.12 o 
  -4   6  16        5.33       61.94     29.87 o 
  -2   6  16        0.64       36.82     27.00 o 
   0   6  16        1.44       69.34     26.36 o 
   2   6  16       15.33       56.33     22.35 o 
   4   6  16      352.84      466.40     89.23 o 
 -23   1  17       92.92       64.67     27.47 o 
 -21   1  17        2.12      111.92     40.13 o 
 -19   1  17       11.73       21.14     28.59 o 
 -17   1  17        0.01       47.24     43.68 o 
 -15   1  17      496.27      636.13     54.10 o 
 -13   1  17        0.32       37.16     20.64 o 
 -11   1  17     1011.64      992.18     45.14 o 
  -9   1  17      119.86      108.31     36.74 o 
  -7   1  17      203.87      210.05     13.46 o 
  -5   1  17       11.69       69.13     15.77 o 
  -3   1  17     4533.66     4435.30     67.91 o 
  -1   1  17      241.13      298.99     68.48 o 
   1   1  17     2650.03     2476.32     95.14 o 
   3   1  17      439.99      362.53     62.01 o 
   5   1  17      316.36      273.28     30.65 o 
   7   1  17      157.62      179.27     27.10 o 
   9   1  17      192.95      219.96     28.50 o 
  11   1  17      355.04      359.22     38.36 o 
  13   1  17        7.13       81.40     39.04 o 
  15   1  17     1434.50     1466.29     77.39 o 
  17   1  17        5.12       57.11     29.30 o 
  19   1  17       23.56       -2.84     32.67 o 
 -24   2  17      177.80       99.17     32.32 o 
 -22   2  17        4.26        2.56     34.10 o 
 -20   2  17      142.72       63.30     22.20 o 
 -18   2  17        0.03       77.05     53.66 o 
 -16   2  17       65.15      121.70     37.77 o 
 -14   2  17       27.52       58.81     37.90 o 
 -12   2  17       18.70       69.08     24.10 o 
 -10   2  17       16.89        4.96     36.19 o 
  -8   2  17     1470.66     1405.31     41.42 o 
  -6   2  17       30.43       60.09     21.60 o 
  -4   2  17       75.71      142.31     13.92 o 
  -2   2  17      899.92      867.70     26.04 o 
   0   2  17      318.62      251.56     25.35 o 
   2   2  17      128.24       96.23     32.25 o 
   4   2  17       42.68       74.29     50.11 o 
   6   2  17     2855.52     2694.25     89.99 o 
   8   2  17       10.05       61.16     20.65 o 
  10   2  17      164.68      137.89     35.76 o 
  12   2  17       55.84       62.78     31.04 o 
  14   2  17        9.94       96.15     30.94 o 
  16   2  17       83.35       81.40     23.53 o 
  18   2  17        2.87       35.91     36.84 o 
 -21   3  17       65.03       71.04     35.74 o 
 -19   3  17      288.56      173.74     35.08 o 
 -17   3  17      911.55      850.89     54.23 o 
 -15   3  17     2318.14     1988.55     92.23 o 
 -13   3  17     2487.71     2307.59     59.26 o 
 -11   3  17       24.85       69.72     28.35 o 
  -9   3  17      290.80      186.73     27.74 o 
  -7   3  17      178.20      190.55     29.26 o 
  -5   3  17      976.49      941.30     34.83 o 
  -3   3  17      109.25      160.77     22.68 o 
  -1   3  17    10555.15    10378.34    130.96 o 
   1   3  17    13344.02    13843.44    196.60 o 
   3   3  17     7089.91     7511.69    135.58 o 
   5   3  17     6552.79     6576.40    160.88 o 
   7   3  17      190.31      131.05     18.87 o 
   9   3  17      371.51      336.61     39.87 o 
  11   3  17      182.45      212.47     40.17 o 
  13   3  17        6.84       98.27     43.61 o 
  15   3  17      126.59      109.08     30.62 o 
  17   3  17      232.99      156.58     40.33 o 
 -18   4  17       54.65       20.29     24.79 o 
 -16   4  17        8.82       50.39     31.89 o 
 -14   4  17      760.32      648.31     41.59 o 
 -12   4  17       26.20       52.48     23.36 o 
 -10   4  17      192.48      275.38     42.44 o 
  -8   4  17      245.97      241.29     22.54 o 
  -6   4  17      386.68      278.18     21.44 o 
  -4   4  17      142.97      206.70     24.64 o 
  -2   4  17      750.63      795.41     27.51 o 
   0   4  17     3600.15     3494.43    141.82 o 
   2   4  17      429.53      390.87     23.13 o 
   4   4  17      167.54      149.58     14.75 o 
   6   4  17      918.18     1018.84     33.86 o 
   8   4  17      117.87      135.38     18.77 o 
  10   4  17      404.60      219.83     34.90 o 
  12   4  17        2.44       40.56     34.76 o 
  14   4  17       22.91       62.71     34.60 o 
 -15   5  17       80.96       92.07     23.79 o 
 -13   5  17      232.15      246.63     39.06 o 
 -11   5  17      517.41      494.57     61.30 o 
  -9   5  17      570.31      514.61     37.92 o 
  -7   5  17      218.51      234.94     41.12 o 
  -5   5  17     1619.54     1309.79     43.13 o 
  -3   5  17      180.01      120.10     49.61 o 
  -1   5  17       11.56       48.75     16.38 o 
   1   5  17      140.54      102.95     26.09 o 
   3   5  17       10.98       36.35     17.09 o 
   5   5  17      729.61      794.27     37.81 o 
   7   5  17       19.67       49.14     16.72 o 
   9   5  17       81.81       62.13     32.03 o 
  11   5  17      623.47      704.14    156.33 o 
  -8   6  17       73.49      100.79     31.79 o 
  -6   6  17      241.94      216.05     30.22 o 
  -4   6  17        2.10       56.80     31.96 o 
  -2   6  17       14.95       86.79     24.70 o 
   0   6  17       30.23       66.26     21.40 o 
   2   6  17      118.42       80.00     17.36 o 
 -24   0  18        3.11       37.83     45.38 o 
 -22   0  18        0.10       28.88     61.46 o 
 -20   0  18      148.74      224.91     59.70 o 
 -18   0  18        8.09       65.11     67.66 o 
 -16   0  18      287.38      300.34     50.31 o 
 -14   0  18       83.84       99.76     32.34 o 
 -12   0  18     1385.08     1287.23     75.38 o 
 -10   0  18       45.19       85.96     64.83 o 
  -8   0  18     6073.65     6355.53    180.13 o 
  -6   0  18      646.16      556.82     48.69 o 
  -4   0  18      219.12      176.44     33.40 o 
  -2   0  18       37.87       37.95     33.54 o 
   0   0  18        0.02       80.93     41.13 o 
   2   0  18     3281.79     3076.42    203.02 o 
   4   0  18      985.71     1069.36     61.64 o 
   6   0  18       33.41       74.53     24.19 o 
   8   0  18     1141.73     1159.21     76.73 o 
  10   0  18     3644.05     3241.06    121.55 o 
  12   0  18      124.14      154.17     43.30 o 
  14   0  18      118.67      176.42     49.08 o 
  16   0  18       32.81       77.07     33.16 o 
  18   0  18        0.91       31.00     48.92 o 
 -23   1  18       53.66       69.90     35.74 o 
 -21   1  18      534.10      500.07    149.72 o 
 -19   1  18       63.63       90.50     30.04 o 
 -17   1  18      373.44      425.37     44.83 o 
 -15   1  18        1.71       45.30     38.73 o 
 -13   1  18     1162.30     1085.07     56.30 o 
 -11   1  18      326.30      330.08     37.95 o 
  -9   1  18       15.27      128.78     40.10 o 
  -7   1  18      150.46      108.13     11.86 o 
  -5   1  18     1942.86     2033.91     39.80 o 
  -3   1  18     8736.63     8459.39    125.77 o 
  -1   1  18     1064.61      946.96     35.04 o 
   1   1  18     1028.48     1016.99     42.04 o 
   3   1  18      145.77      170.09     40.45 o 
   5   1  18      172.94      109.77     24.11 o 
   7   1  18      333.29      348.95     31.23 o 
   9   1  18        1.28       65.69     26.63 o 
  11   1  18       12.89       32.27     31.25 o 
  13   1  18      638.73      599.51     48.69 o 
  15   1  18      981.07      958.92     57.07 o 
  17   1  18       23.02       54.05     24.52 o 
  19   1  18       83.10       67.74     26.45 o 
 -22   2  18        1.03       30.82     39.56 o 
 -20   2  18     1654.45     1489.83    169.53 o 
 -18   2  18     1267.67     1298.95     65.33 o 
 -16   2  18      849.25      813.25     53.42 o 
 -14   2  18      333.98      410.46     30.24 o 
 -12   2  18       23.18       45.86     34.41 o 
 -10   2  18       10.19      154.67     41.52 o 
  -8   2  18      134.35      100.86     20.98 o 
  -6   2  18      160.90      149.58     23.46 o 
  -4   2  18     6246.99     6208.26     75.08 o 
  -2   2  18     5980.08     5789.21    117.20 o 
   0   2  18     9065.32     8981.30    216.97 o 
   2   2  18       97.62       75.16     38.46 o 
   4   2  18      485.56      533.34     37.42 o 
   6   2  18        9.07       28.73     21.53 o 
   8   2  18        8.25       81.93     22.49 o 
  10   2  18      266.00      211.48     60.83 o 
  12   2  18       77.00       54.96     21.23 o 
  14   2  18      568.30      507.59     46.25 o 
  16   2  18       22.41       27.68     42.52 o 
  18   2  18        9.90       25.84     30.32 o 
 -21   3  18       90.04      177.20     42.50 o 
 -19   3  18     1515.51     1418.30     98.55 o 
 -17   3  18       15.15       68.98     43.37 o 
 -15   3  18        0.13       64.94     25.94 o 
 -13   3  18      192.93      223.04     24.21 o 
 -11   3  18      510.45      524.08     43.29 o 
  -9   3  18     1333.01     1156.05     82.57 o 
  -7   3  18       28.13       72.46     28.99 o 
  -5   3  18       72.96      120.25     32.42 o 
  -3   3  18        5.96       99.54     37.77 o 
  -1   3  18     7597.08     7630.31    131.09 o 
   1   3  18        6.95       41.56     18.30 o 
   3   3  18     1181.17     1280.12     68.51 o 
   5   3  18     2385.47     2509.49     94.13 o 
   7   3  18        8.31       66.93     19.82 o 
   9   3  18      137.09      120.83     25.22 o 
  11   3  18        2.12       62.88     34.41 o 
  13   3  18        2.79       27.57     44.60 o 
  15   3  18        8.94       65.02     33.89 o 
 -18   4  18       52.32       95.21     32.50 o 
 -16   4  18      786.69      755.37    111.94 o 
 -14   4  18      515.56      470.38     46.18 o 
 -12   4  18      454.84      404.32     35.47 o 
 -10   4  18     2556.74     2464.54    135.09 o 
  -8   4  18     1272.81     1228.69     42.50 o 
  -6   4  18     2312.15     2240.06     69.01 o 
  -4   4  18     1030.10     1017.69     40.80 o 
  -2   4  18        2.56       79.78     24.40 o 
   0   4  18        7.00       81.00     26.46 o 
   2   4  18      577.11      614.48     36.27 o 
   4   4  18      716.72      773.36     31.05 o 
   6   4  18       86.81       84.44     14.02 o 
   8   4  18      265.02      225.22     21.43 o 
  10   4  18       59.91       70.35     27.94 o 
  12   4  18       26.76       45.67     26.77 o 
  14   4  18       18.19       53.51     25.59 o 
 -15   5  18       23.00       81.51     29.03 o 
 -13   5  18      220.92      155.05     32.94 o 
 -11   5  18       20.01      101.67     39.90 o 
  -9   5  18      843.71      825.36     44.59 o 
  -7   5  18      861.59      756.93     44.15 o 
  -5   5  18     1572.01     1744.76     93.94 o 
  -3   5  18      627.46      568.87     34.65 o 
  -1   5  18        0.43       44.02     20.58 o 
   1   5  18       67.04      112.24     23.71 o 
   3   5  18       81.22       94.59     20.72 o 
   5   5  18      115.29       74.42     29.79 o 
   7   5  18       75.44       93.92     36.48 o 
   9   5  18      144.47      124.09     30.00 o 
  -6   6  18       28.89       76.47     32.29 o 
  -4   6  18      320.93      299.81     60.82 o 
  -2   6  18      525.45      628.88     46.45 o 
   0   6  18        8.42       93.00     26.72 o 
 -23   1  19      148.75      189.27     51.19 o 
 -21   1  19        7.15       40.85     28.14 o 
 -19   1  19       50.30      124.13     96.91 o 
 -17   1  19      305.73      533.18     53.02 o 
 -15   1  19        0.65       34.63     36.35 o 
 -13   1  19       34.29       11.99     23.62 o 
 -11   1  19      358.04      432.67     42.11 o 
  -9   1  19     4399.43     4351.36    107.88 o 
  -7   1  19     2063.73     2009.36     48.55 o 
  -5   1  19     1873.10     1845.84     62.95 o 
  -3   1  19     1503.66     1286.58     66.40 o 
  -1   1  19     2609.71     2589.57     76.06 o 
   1   1  19     2042.85     2121.32    140.29 o 
   3   1  19      765.76      876.46     48.90 o 
   5   1  19      810.74      700.64     48.85 o 
   7   1  19      139.65      175.99     28.95 o 
   9   1  19      259.86      336.58     36.03 o 
  11   1  19      216.37      169.55     31.06 o 
  13   1  19        0.02       31.13     33.64 o 
  15   1  19       79.80       63.30     20.77 o 
  17   1  19      279.04      224.55     36.74 o 
 -22   2  19       20.27       86.28     40.20 o 
 -20   2  19       86.39      103.80     27.89 o 
 -18   2  19     1198.19     1159.79    160.33 o 
 -16   2  19       79.28       65.35     27.71 o 
 -14   2  19      377.23      395.12     40.03 o 
 -12   2  19        4.00      154.99     43.88 o 
 -10   2  19       20.35      161.58     43.95 o 
  -8   2  19      211.92      181.05     20.70 o 
  -6   2  19      624.52      659.98     62.60 o 
  -4   2  19     1614.24     1469.29     65.16 o 
  -2   2  19     3616.65     3570.86     70.41 o 
   0   2  19    12007.01    11733.62    212.13 o 
   2   2  19      183.83      176.83     27.60 o 
   4   2  19      151.25      149.79     46.95 o 
   6   2  19        2.37       70.46     30.93 o 
   8   2  19       14.41       37.91     17.51 o 
  10   2  19        3.54       57.88     29.97 o 
  12   2  19      108.50       60.04     18.83 o 
  14   2  19      302.48      243.13     38.85 o 
  16   2  19      279.08      235.54     37.33 o 
 -21   3  19     1354.33     1226.97     68.66 o 
 -19   3  19      872.62      699.70     56.28 o 
 -17   3  19        0.85       48.82     58.70 o 
 -15   3  19       40.54       36.10     34.78 o 
 -13   3  19      104.00       78.78     47.19 o 
 -11   3  19       21.00       31.41     40.34 o 
  -9   3  19        3.62      121.09     24.55 o 
  -7   3  19      177.56      149.75     21.40 o 
  -5   3  19     2580.72     2507.19     40.53 o 
  -3   3  19     2171.21     2165.16     48.44 o 
  -1   3  19      265.59      287.40     24.54 o 
   1   3  19       46.86      141.52     23.24 o 
   3   3  19       33.31      120.06     26.14 o 
   5   3  19       46.96       73.57     29.29 o 
   7   3  19      413.28      468.91     43.07 o 
   9   3  19       77.01       76.81     42.43 o 
  11   3  19       64.07       62.26     23.62 o 
  13   3  19       17.10       36.35     24.57 o 
  15   3  19      131.94       69.84     21.85 o 
 -18   4  19       34.51       33.84     24.79 o 
 -16   4  19      268.56      249.44     76.11 o 
 -14   4  19       26.22       28.00     25.49 o 
 -12   4  19       55.72      167.15     61.32 o 
 -10   4  19      105.79       87.84     19.43 o 
  -8   4  19      347.22      261.60     23.93 o 
  -6   4  19     6121.13     5786.60    244.82 o 
  -4   4  19     2986.40     2854.54     61.46 o 
  -2   4  19       34.87       66.74     14.82 o 
   0   4  19      310.43      319.99     27.53 o 
   2   4  19       29.31      116.85     22.32 o 
   4   4  19        5.57       24.65     17.83 o 
   6   4  19       36.95       78.08     17.30 o 
   8   4  19       63.38       93.93     24.56 o 
  10   4  19      193.96      166.24     32.55 o 
  12   4  19      909.01      973.35    120.90 o 
 -13   5  19      246.66      241.91     43.72 o 
 -11   5  19      267.41      124.10     40.20 o 
  -9   5  19      164.49      141.68     32.96 o 
  -7   5  19       13.12       28.46     22.39 o 
  -5   5  19      658.08      591.77     39.78 o 
  -3   5  19      282.43      156.25     52.15 o 
  -1   5  19      202.59      128.79     18.99 o 
   1   5  19      705.82      734.86     78.40 o 
   3   5  19       63.03       71.02     19.53 o 
   5   5  19      145.17      192.42     68.26 o 
   7   5  19       46.68       63.32     34.87 o 
 -22   0  20      144.93      215.89     58.70 o 
 -20   0  20        0.20        2.12     64.13 o 
 -18   0  20      772.18      816.21     83.95 o 
 -16   0  20      324.66      276.27     64.11 o 
 -14   0  20     2918.80     3373.69    112.51 o 
 -12   0  20     2215.50     2265.22    108.68 o 
 -10   0  20      557.12      600.07     68.03 o 
  -6   0  20     1872.78     1821.65    111.10 o 
  -4   0  20     1538.47     1582.11     43.54 o 
  -2   0  20      178.41      310.96     46.14 o 
   0   0  20       68.62       67.48     24.41 o 
   2   0  20      677.65      599.00     59.93 o 
   4   0  20      683.65      655.12     59.00 o 
   6   0  20      721.23      741.84     65.28 o 
   8   0  20     2350.78     2250.16     99.54 o 
  10   0  20     1221.10      997.31     76.90 o 
  12   0  20      133.77      101.49     32.68 o 
  14   0  20      248.04      187.02     43.79 o 
  16   0  20       18.84       61.76     57.34 o 
 -23   1  20      146.49       77.06     24.40 o 
 -21   1  20        0.68       15.39     26.85 o 
 -19   1  20      217.90      221.85     45.56 o 
 -17   1  20        1.71      111.10     51.13 o 
 -15   1  20       17.78      148.10     48.35 o 
 -13   1  20     1188.31     1255.74    161.96 o 
 -11   1  20      524.22      524.03     52.08 o 
  -9   1  20     4719.33     4643.90    120.09 o 
  -7   1  20     4006.12     3617.40    121.64 o 
  -5   1  20     6918.59     6875.00    165.05 o 
  -3   1  20        0.03       80.16     30.66 o 
  -1   1  20       89.40       70.81     33.98 o 
   1   1  20       36.96       54.23     28.76 o 
   3   1  20       14.97       59.11     35.70 o 
   5   1  20      777.58      697.94     49.54 o 
   7   1  20       89.50      101.52     23.41 o 
   9   1  20      993.54      903.13     57.33 o 
  11   1  20      620.07      660.59     50.02 o 
  13   1  20      193.35      210.47     38.37 o 
  15   1  20        4.51       53.74     47.65 o 
  17   1  20       39.96       60.60     34.43 o 
 -22   2  20      228.07      216.37     41.16 o 
 -20   2  20       22.32       32.88     39.79 o 
 -18   2  20       96.10       88.17     36.34 o 
 -16   2  20        0.22       55.15     41.93 o 
 -14   2  20       22.77       56.39     41.92 o 
 -12   2  20       42.54       88.93     30.17 o 
 -10   2  20     1337.47     1301.70     65.49 o 
  -8   2  20        0.25       73.55     34.96 o 
  -6   2  20      523.28      496.53     49.84 o 
  -4   2  20      367.41      316.53     15.63 o 
  -2   2  20     2739.59     2776.16     64.68 o 
   0   2  20      402.19      377.19     28.64 o 
   2   2  20       59.31       61.32     21.60 o 
   4   2  20       17.33       48.52     15.04 o 
   6   2  20        2.63       44.15     24.94 o 
   8   2  20       94.69       55.69     19.35 o 
  10   2  20       36.24       70.32     27.85 o 
  12   2  20       92.48       89.42     27.37 o 
  14   2  20      159.72      145.21     31.42 o 
  16   2  20       53.81       91.47     34.19 o 
 -19   3  20       28.56      104.87     60.02 o 
 -17   3  20      135.54      123.54     40.52 o 
 -15   3  20      213.11      194.05     34.06 o 
 -13   3  20       99.61       41.43     17.97 o 
 -11   3  20       15.63       51.56     33.85 o 
  -9   3  20      178.84      183.99     22.53 o 
  -7   3  20     1534.58     1564.50     58.60 o 
  -5   3  20      256.16      241.05     30.69 o 
  -3   3  20      247.19      226.87     27.57 o 
  -1   3  20      472.15      522.79     30.16 o 
   1   3  20        6.34       67.19     22.09 o 
   3   3  20        8.41       17.64     25.04 o 
   5   3  20      235.65      267.71     25.93 o 
   7   3  20       40.69       79.46     24.90 o 
   9   3  20       12.47       67.84     21.47 o 
  11   3  20        4.91       86.66     34.58 o 
  13   3  20      185.26      167.56     30.41 o 
 -16   4  20      269.17      246.22     71.43 o 
 -14   4  20      797.37      748.10     88.49 o 
 -12   4  20        9.85      118.03     59.64 o 
 -10   4  20      410.67      298.10     38.32 o 
  -8   4  20       88.30       47.17     14.25 o 
  -6   4  20     1540.44     1325.41     47.23 o 
  -4   4  20       86.91      150.26     26.20 o 
  -2   4  20      255.11      268.44     24.30 o 
   0   4  20        1.36       56.55     23.97 o 
   2   4  20        5.03       40.78     15.04 o 
   4   4  20        2.49       27.13     13.83 o 
   6   4  20        9.40       31.48     16.86 o 
   8   4  20       83.78      121.25     27.20 o 
  10   4  20       71.77       89.55     37.76 o 
  12   4  20      404.55      302.24     80.20 o 
 -13   5  20      204.98      108.03     32.79 o 
 -11   5  20     2681.66     2998.36     96.47 o 
  -9   5  20      146.46       88.43     24.13 o 
  -7   5  20      318.37      384.18    101.22 o 
  -5   5  20       28.94       67.51     25.50 o 
  -3   5  20        7.02       59.82     59.52 o 
  -1   5  20      137.94      206.66     46.21 o 
   1   5  20        1.44       52.56     25.22 o 
   3   5  20      430.27      381.83     84.66 o 
   5   5  20        0.34       63.74     24.35 o 
   7   5  20      766.34      766.00    138.95 o 
 -21   1  21      125.09      232.82    114.10 o 
 -19   1  21       17.57       91.05     58.80 o 
 -17   1  21      143.37      113.91     35.70 o 
 -15   1  21       40.58       86.89     27.93 o 
 -13   1  21     1871.11     2011.07     89.90 o 
 -11   1  21      390.53      453.17     75.10 o 
  -9   1  21      727.33      787.87     48.96 o 
  -7   1  21     4847.70     4612.19    200.83 o 
  -5   1  21     6311.86     6153.17     97.65 o 
  -3   1  21       69.05       67.77     15.98 o 
  -1   1  21      136.26      228.44     35.38 o 
   1   1  21      354.27      367.40     34.37 o 
   3   1  21      873.49      758.21     47.03 o 
   5   1  21     1230.84      912.93     57.14 o 
   7   1  21      221.13      203.57     30.88 o 
   9   1  21      435.27      430.39     40.51 o 
  11   1  21      291.33      259.27     37.93 o 
  13   1  21       33.51       50.17     26.21 o 
  15   1  21       48.94       57.42     34.68 o 
 -20   2  21       24.45       98.63     50.55 o 
 -18   2  21        2.03       70.58     42.88 o 
 -16   2  21      345.94      330.17     43.38 o 
 -14   2  21      336.85      362.14     47.20 o 
 -12   2  21        0.30       81.63     44.40 o 
 -10   2  21      469.48      427.23     42.98 o 
  -8   2  21     5175.10     5362.04     82.94 o 
  -6   2  21     4908.19     4788.27    100.92 o 
  -4   2  21      296.41      332.09     24.28 o 
  -2   2  21      169.46      178.66     17.10 o 
   0   2  21      451.53      467.86     39.35 o 
   2   2  21      404.47      437.30     37.90 o 
   4   2  21       81.99       90.78     26.74 o 
   6   2  21        0.51       40.82     44.81 o 
   8   2  21        4.72       49.49     49.12 o 
  10   2  21      680.38      659.54     69.44 o 
  12   2  21      174.38      132.47     33.45 o 
  14   2  21      152.77      162.68     31.95 o 
 -19   3  21      114.90       99.73     49.36 o 
 -17   3  21      196.03      124.20     31.29 o 
 -15   3  21       10.65       60.91     49.12 o 
 -13   3  21      683.33      717.26     56.30 o 
 -11   3  21      213.63      220.14     35.77 o 
  -9   3  21       85.74       85.00     18.72 o 
  -7   3  21      675.65      636.85     35.37 o 
  -5   3  21       45.14       42.77     20.00 o 
  -3   3  21       26.65       83.70     26.50 o 
  -1   3  21        5.94       35.88     21.56 o 
   1   3  21        4.82       87.09     23.30 o 
   3   3  21      188.50      207.58     34.66 o 
   5   3  21       58.00       45.90     21.23 o 
   7   3  21        6.71       18.95     17.92 o 
   9   3  21       24.59       27.52     31.23 o 
  11   3  21       96.87      132.69     61.44 o 
  13   3  21       54.81       65.34     36.76 o 
 -16   4  21       47.15       81.75     60.13 o 
 -14   4  21        0.76       12.18     32.26 o 
 -12   4  21     1949.47     2293.57    140.64 o 
 -10   4  21      871.01     1019.47     97.72 o 
  -8   4  21       28.42       67.53     29.70 o 
  -6   4  21       38.42      104.01     25.26 o 
  -4   4  21       41.13       96.80     26.50 o 
  -2   4  21      718.15      709.11     34.66 o 
   0   4  21       54.58       53.02     14.04 o 
   2   4  21        0.23       34.96     18.35 o 
   4   4  21       23.65       63.25     14.55 o 
   6   4  21      123.49      104.15     17.75 o 
   8   4  21       76.71      132.25     29.71 o 
  10   4  21        0.38       54.94     24.44 o 
 -11   5  21     2095.11     2025.43    212.76 o 
  -9   5  21     1610.25     1783.47     81.34 o 
  -7   5  21        4.52       21.23     28.00 o 
  -5   5  21       11.79       79.25     27.96 o 
  -3   5  21       77.23       48.63     18.20 o 
  -1   5  21       10.13       93.86     35.20 o 
   1   5  21       37.60       50.75     22.25 o 
   3   5  21       30.58       23.42     16.20 o 
   5   5  21      580.07      624.83     68.81 o 
 -22   0  22      237.28      226.17     58.78 o 
 -20   0  22      196.10      208.69     58.94 o 
 -18   0  22       18.08       78.23     64.37 o 
 -16   0  22     5088.19     5522.91    195.31 o 
 -14   0  22     9327.58     9725.58    267.87 o 
 -12   0  22    10259.00    11112.02    411.98 o 
 -10   0  22    17362.96    17547.84    347.63 o 
  -8   0  22      336.29      232.83     41.02 o 
  -6   0  22       19.18      -23.43     58.95 o 
  -4   0  22       15.16       32.16     48.82 o 
  -2   0  22      137.42      160.98     39.25 o 
   0   0  22      215.08      124.11     32.97 o 
   2   0  22     3241.13     2691.73    132.71 o 
   4   0  22     3799.59     3046.29    120.94 o 
   6   0  22     1783.75     1712.74     88.06 o 
   8   0  22     1301.52     1231.40     81.58 o 
  10   0  22      187.72      179.49     41.59 o 
  12   0  22      653.31      772.52     80.19 o 
  14   0  22        9.27       90.86     53.28 o 
  16   0  22        1.39       72.93     56.03 o 
 -21   1  22       51.49       69.07     34.42 o 
 -19   1  22     1705.64     1697.84     77.92 o 
 -17   1  22      260.35      252.92     40.53 o 
 -15   1  22     1364.19     1253.63     69.75 o 
 -13   1  22      492.19      652.94    149.20 o 
 -11   1  22     2001.86     2160.25    284.10 o 
  -9   1  22       99.44      262.48     80.96 o 
  -7   1  22      322.19      272.17     98.68 o 
  -5   1  22      579.88      484.84     43.83 o 
  -3   1  22        9.00       37.42     20.82 o 
  -1   1  22      160.61      118.25     23.44 o 
   1   1  22      334.85      285.52     31.75 o 
   3   1  22      866.53      702.64     61.72 o 
   5   1  22       29.56       77.11     22.83 o 
   7   1  22        0.09       65.85     32.63 o 
   9   1  22        2.53       24.24     26.32 o 
  11   1  22        9.34       70.89     32.22 o 
  13   1  22       76.31       78.78     32.44 o 
  15   1  22        1.59       41.24     34.98 o 
 -20   2  22      235.78      186.91     34.35 o 
 -18   2  22       77.10       71.85     27.19 o 
 -16   2  22        3.09       65.11     49.76 o 
 -14   2  22      223.85      279.30     39.85 o 
 -12   2  22       19.47       68.75     27.70 o 
 -10   2  22      357.96      443.33     47.91 o 
  -8   2  22     1428.23     1310.84     60.47 o 
  -6   2  22      294.50      236.82     19.83 o 
  -4   2  22      219.88      233.42     21.84 o 
  -2   2  22      251.49      209.34     18.11 o 
   0   2  22      509.16      529.76     41.56 o 
   2   2  22        0.05       53.67     29.57 o 
   4   2  22        3.74       45.28     30.66 o 
   6   2  22        4.72      128.84     79.45 o 
   8   2  22        1.89       45.77     32.18 o 
  10   2  22       20.84       79.28     50.84 o 
  12   2  22      335.20      362.31     51.09 o 
  14   2  22      621.07      583.08     57.00 o 
 -19   3  22       17.86       67.29     48.68 o 
 -17   3  22       12.77        3.58     30.22 o 
 -15   3  22       39.80      116.50     51.21 o 
 -13   3  22       14.85       44.44     26.37 o 
 -11   3  22       36.86       68.83     43.17 o 
  -9   3  22      218.68      173.60     33.92 o 
  -7   3  22      146.26       74.85     15.95 o 
  -5   3  22      202.23      141.29     32.65 o 
  -3   3  22      138.84      162.90     24.08 o 
  -1   3  22      109.23      175.50     24.96 o 
   1   3  22       28.68       83.74     22.26 o 
   3   3  22       88.44       99.66     23.49 o 
   5   3  22      214.96      248.67     75.63 o 
   7   3  22        7.34       46.13     34.55 o 
   9   3  22      460.75      370.97     53.03 o 
  11   3  22       33.53       95.23     33.75 o 
 -16   4  22      153.47      280.99     64.97 o 
 -14   4  22       43.93      102.97     52.96 o 
 -12   4  22      922.43      926.27    103.54 o 
 -10   4  22      245.73      150.22     45.64 o 
  -8   4  22      493.32      425.62     81.49 o 
  -6   4  22      164.46      138.51     22.10 o 
  -4   4  22        5.84       68.90     28.78 o 
  -2   4  22       32.98      106.55     28.04 o 
   0   4  22      780.95      898.24     42.04 o 
   2   4  22      301.01      289.16     23.08 o 
   4   4  22      178.53      172.04     20.49 o 
   6   4  22        4.27       51.22     20.05 o 
   8   4  22      265.12      199.77     39.44 o 
  -9   5  22      118.80       83.40     21.85 o 
  -7   5  22      209.56      176.41     30.50 o 
  -5   5  22      294.48      366.42     78.00 o 
  -3   5  22       63.55       72.05     30.92 o 
  -1   5  22       45.90      123.48     39.49 o 
   1   5  22        3.51       39.24     38.26 o 
   3   5  22      135.28      103.21     45.76 o 
 -21   1  23      466.39      517.66     58.11 o 
 -19   1  23      865.62      954.72     74.74 o 
 -17   1  23     1630.83     1673.79     99.83 o 
 -15   1  23     2842.46     2636.79     89.49 o 
 -13   1  23     3122.44     3261.91    103.43 o 
 -11   1  23     3157.06     3438.68    121.27 o 
  -9   1  23       81.24      136.26     36.89 o 
  -7   1  23      129.36      164.55     31.87 o 
  -5   1  23      282.14      348.77     36.43 o 
  -3   1  23      566.31      539.45     70.11 o 
  -1   1  23     1915.51     1669.73     71.96 o 
   1   1  23      256.56      236.45     32.16 o 
   3   1  23      278.14      297.01     42.31 o 
   5   1  23      129.15       95.08     38.46 o 
   7   1  23       36.51       90.65     26.28 o 
   9   1  23       55.22       43.45     22.34 o 
  11   1  23       76.49      115.63     70.14 o 
  13   1  23      388.63      555.50     53.91 o 
 -20   2  23        0.93       94.29     49.90 o 
 -18   2  23      979.66     1029.02     65.98 o 
 -16   2  23       33.61       94.74     50.90 o 
 -14   2  23      124.82      164.80     33.55 o 
 -12   2  23        6.12      -29.82     41.71 o 
 -10   2  23       65.27      143.36     42.84 o 
  -8   2  23       46.61      184.56     45.12 o 
  -6   2  23      224.16      333.06     47.54 o 
  -4   2  23      581.50      621.77     69.39 o 
  -2   2  23     1844.69     1929.46     50.77 o 
   0   2  23      575.12      521.50     44.89 o 
   2   2  23       94.16       67.49     29.63 o 
   4   2  23       38.55       57.14     41.66 o 
   6   2  23        3.00       40.49     36.47 o 
   8   2  23      108.10       84.40     68.24 o 
  10   2  23        8.28       31.19     38.31 o 
  12   2  23      333.08      394.40     51.98 o 
 -17   3  23       13.92       27.84     38.60 o 
 -15   3  23       20.33       81.21     43.12 o 
 -13   3  23       22.93       91.72     48.90 o 
 -11   3  23       44.60      100.48     45.63 o 
  -9   3  23       62.87       52.21     36.74 o 
  -7   3  23       91.87      104.38     49.20 o 
  -5   3  23      559.88      659.01     35.27 o 
  -3   3  23        0.08       98.85     32.42 o 
  -1   3  23      123.19      161.69     25.93 o 
   1   3  23      193.76      187.57     26.39 o 
   3   3  23        6.66       57.41     21.67 o 
   5   3  23      114.33       77.66     23.03 o 
   7   3  23      510.48      641.41    119.48 o 
   9   3  23       56.09      106.85     32.06 o 
  11   3  23        9.61        7.28     29.79 o 
 -14   4  23      308.92      310.45     77.79 o 
 -12   4  23       95.42      156.48     70.15 o 
 -10   4  23       61.06       51.75     32.13 o 
  -8   4  23      517.32      516.52     73.15 o 
  -6   4  23      130.76       83.91     18.74 o 
  -4   4  23       38.98       87.57     23.83 o 
  -2   4  23        5.90       47.95     21.34 o 
   0   4  23      386.19      386.14     35.24 o 
   2   4  23        5.71       15.17     18.07 o 
   4   4  23      321.23      316.24     29.38 o 
   8   4  23       25.18       49.09     23.44 o 
  -7   5  23        3.71       65.94     61.21 o 
  -5   5  23       24.87       64.37     30.90 o 
  -3   5  23       24.81      111.83     29.70 o 
  -1   5  23      291.13      255.91     40.20 o 
 -20   0  24     4493.29     4313.54    203.38 o 
 -18   0  24     6238.23     6169.52    200.69 o 
 -16   0  24     7947.87     8325.53    206.82 o 
 -14   0  24      631.99      708.96     77.94 o 
 -12   0  24      119.80       83.95     34.10 o 
 -10   0  24       21.39      180.76     93.61 o 
  -8   0  24       60.05      103.19     39.28 o 
  -6   0  24      379.49      361.88     55.35 o 
  -4   0  24       29.98      150.03     57.01 o 
  -2   0  24     1171.74      878.15     66.45 o 
   0   0  24     1327.14     1444.01     80.92 o 
   2   0  24       49.71       70.71     54.25 o 
   4   0  24       89.11       90.51     36.13 o 
   6   0  24       83.12       91.46     34.23 o 
   8   0  24      161.35      148.10     45.15 o 
  10   0  24      105.49      130.03     43.36 o 
  12   0  24       86.25      127.74     49.15 o 
  14   0  24      112.88      146.38     62.58 o 
 -19   1  24      698.38      787.29     63.05 o 
 -17   1  24      704.21      783.40     62.83 o 
 -15   1  24     1746.90     1920.44     84.75 o 
 -13   1  24     1241.35     1305.61     69.56 o 
 -11   1  24      585.82      695.24     88.88 o 
  -9   1  24        9.36       99.54     48.82 o 
  -7   1  24       18.75       60.22     39.50 o 
  -5   1  24      227.64      255.60     36.49 o 
  -3   1  24      972.01      895.13     53.40 o 
  -1   1  24      634.48      542.66     57.69 o 
   1   1  24       84.34       63.07     20.31 o 
   3   1  24      190.65      164.56     63.69 o 
   5   1  24       51.15       57.94     21.52 o 
   7   1  24      495.95      427.50     41.09 o 
   9   1  24        7.48       73.46     36.68 o 
  11   1  24       65.35       55.65     26.06 o 
  13   1  24      654.18      842.29    135.99 o 
 -18   2  24       20.95       58.05     60.89 o 
 -16   2  24      110.83      130.97     39.79 o 
 -14   2  24        4.27       73.52     45.66 o 
 -12   2  24       18.21       42.03     45.95 o 
 -10   2  24      367.34      424.52     54.21 o 
  -8   2  24      112.47      158.22     90.41 o 
  -6   2  24      800.70      781.19     49.13 o 
  -4   2  24       79.72      195.92     33.12 o 
  -2   2  24       21.65       89.85     28.13 o 
   0   2  24       25.20      139.49     40.49 o 
   2   2  24      126.27      150.73     74.87 o 
   4   2  24      455.07      533.82     93.06 o 
   6   2  24      456.67      431.95     47.06 o 
   8   2  24      598.29      851.82     57.21 o 
  10   2  24       93.12      133.68     49.40 o 
  12   2  24       38.10       92.89     35.95 o 
 -17   3  24        0.09       53.34     35.45 o 
 -15   3  24      399.04      352.12     47.38 o 
 -13   3  24      228.32      298.71     48.81 o 
 -11   3  24      307.94      292.25     42.81 o 
  -9   3  24      156.55       99.52     27.06 o 
  -7   3  24      224.85      197.11     37.17 o 
  -5   3  24       94.01      145.30     33.16 o 
  -3   3  24       69.56       68.33     31.01 o 
  -1   3  24      359.83      482.21     49.39 o 
   1   3  24        9.41       21.01     29.40 o 
   3   3  24      101.91       80.11     20.32 o 
   5   3  24       29.28       35.36     23.74 o 
   7   3  24      749.25      832.88    184.45 o 
   9   3  24      915.20     1128.57    142.77 o 
 -12   4  24       34.69       66.08     66.40 o 
 -10   4  24       59.60       41.43     27.38 o 
  -8   4  24        1.07       26.87     65.18 o 
  -6   4  24      640.04      729.81    120.45 o 
  -4   4  24       52.72       90.64     26.01 o 
  -2   4  24      273.96      217.13     33.52 o 
   0   4  24      280.67      276.23     26.50 o 
   2   4  24       32.63       92.86     25.19 o 
   4   4  24      226.43      172.16     31.04 o 
   6   4  24      127.52      101.44     28.03 o 
 -19   1  25      226.21      288.54     45.58 o 
 -17   1  25       13.70       56.42     28.63 o 
 -15   1  25        0.56      114.44     54.73 o 
 -13   1  25      100.16       71.69     25.59 o 
 -11   1  25      202.66      202.91     37.56 o 
  -9   1  25       25.88      115.39     44.35 o 
  -7   1  25     1440.69     1406.99     64.62 o 
  -5   1  25       12.03       80.33     32.98 o 
  -3   1  25      362.34      265.95     36.49 o 
  -1   1  25       44.04       72.36     43.02 o 
   1   1  25      224.54      186.24     32.57 o 
   3   1  25      181.41      237.89     63.98 o 
   5   1  25      112.05       65.37     23.39 o 
   7   1  25       25.95       79.36     35.24 o 
   9   1  25       68.20       80.14     51.51 o 
  11   1  25       12.88       15.17     32.13 o 
 -18   2  25       64.27      150.59     68.24 o 
 -16   2  25        5.63      166.50     51.38 o 
 -14   2  25       44.78       83.33     49.47 o 
 -12   2  25       77.79      115.40     46.71 o 
 -10   2  25       13.90      111.61     55.57 o 
  -8   2  25     1705.92     1877.34    118.61 o 
  -6   2  25      365.89      372.00     39.76 o 
  -4   2  25       64.92      109.72     52.53 o 
  -2   2  25      417.16      429.06     45.00 o 
   0   2  25        0.26       54.90     55.51 o 
   2   2  25      139.26      140.01     33.86 o 
   4   2  25        5.03       62.15     72.05 o 
   6   2  25        7.73       53.10     35.07 o 
   8   2  25      290.21      366.61     46.88 o 
  10   2  25      124.51      176.67     36.34 o 
 -15   3  25      166.56      110.26     78.50 o 
 -13   3  25      395.16      354.90     49.19 o 
 -11   3  25      253.14      297.19     68.54 o 
  -9   3  25      235.05      267.90     44.07 o 
  -7   3  25       27.59      125.92     43.98 o 
  -5   3  25      106.44       88.45     29.28 o 
  -3   3  25       41.41      110.54     36.07 o 
  -1   3  25        7.17       58.52     31.51 o 
   1   3  25      270.51      325.83     34.19 o 
   3   3  25       49.58       57.44     24.65 o 
   5   3  25       34.29       56.54     31.57 o 
   7   3  25        4.22       77.46     44.01 o 
 -10   4  25        1.04      123.92     60.72 o 
  -8   4  25        1.12        5.47     67.58 o 
  -6   4  25      315.41      338.71     44.39 o 
  -4   4  25      181.61      204.12     33.18 o 
  -2   4  25     1091.02     1247.40     66.93 o 
   0   4  25       22.19       68.71     34.38 o 
   2   4  25      784.10      896.61     40.73 o 
   4   4  25      336.89      284.99     31.39 o 
 -18   0  26      893.81     1035.84    114.01 o 
 -16   0  26      228.15      198.97     59.03 o 
 -14   0  26       84.34       14.53     30.84 o 
 -12   0  26      446.41      503.45     75.94 o 
 -10   0  26      559.09      484.86     73.23 o 
  -8   0  26        6.35      144.31     50.13 o 
  -6   0  26       30.73      219.96     59.74 o 
  -4   0  26      212.66      303.30     55.31 o 
  -2   0  26        3.38       50.82     43.40 o 
   0   0  26        3.58       97.29     51.45 o 
   2   0  26      417.15      353.54     59.27 o 
   4   0  26      112.69       76.29     30.30 o 
   6   0  26      917.72     1004.52     90.31 o 
   8   0  26       34.49       33.25     29.61 o 
  10   0  26      803.17      808.57     92.52 o 
 -17   1  26       11.63      180.92     92.43 o 
 -15   1  26       21.45      138.29     45.46 o 
 -13   1  26        8.14      112.27     69.43 o 
 -11   1  26        0.01      114.69     47.72 o 
  -9   1  26      110.60      113.30     33.93 o 
  -7   1  26      185.72      134.42     68.71 o 
  -5   1  26      691.52      733.87     54.67 o 
  -3   1  26      249.63      267.71     44.17 o 
  -1   1  26        0.08       40.39     31.59 o 
   1   1  26        0.26       64.19     28.41 o 
   3   1  26       58.05      147.34     32.13 o 
   5   1  26        3.45      120.16     35.62 o 
   7   1  26      219.26      206.85     34.48 o 
   9   1  26       77.39       86.11     30.39 o 
  11   1  26      461.93      444.32     51.88 o 
 -16   2  26       71.61      161.79     54.90 o 
 -14   2  26        0.47       77.76     53.78 o 
 -12   2  26      129.00      123.30     32.97 o 
 -10   2  26      337.72      477.55     58.65 o 
  -8   2  26      176.29      200.97     50.52 o 
  -6   2  26      368.76      339.59     42.90 o 
  -4   2  26      127.22      149.09     38.46 o 
  -2   2  26      125.47      181.51     33.51 o 
   0   2  26       38.99       95.79     35.81 o 
   2   2  26       15.84       46.59     38.63 o 
   4   2  26        9.62       36.82     34.38 o 
   6   2  26       80.61      141.85     36.63 o 
   8   2  26     1686.67     2264.90    172.93 o 
 -13   3  26      297.02      148.36     35.30 o 
 -11   3  26       40.07      105.89     42.80 o 
  -9   3  26        3.72      112.98     45.49 o 
  -7   3  26      505.64      569.48    144.61 o 
  -5   3  26       75.51       88.10     25.92 o 
  -3   3  26       62.41       38.04     21.56 o 
  -1   3  26       89.80      166.66     42.45 o 
   1   3  26       32.81       91.57     40.92 o 
   3   3  26     1209.90     1474.08     61.68 o 
   5   3  26      114.80       70.15     36.50 o 
   7   3  26      307.26      260.46     35.81 o 
  -8   4  26       18.60        5.29     55.68 o 
  -6   4  26        0.01       41.99     31.38 o 
  -4   4  26        1.28       78.77     39.84 o 
  -2   4  26      353.50      377.02     60.10 o 
   0   4  26      147.47      133.50     26.34 o 
 -17   1  27       35.79       95.18     29.36 o 
 -15   1  27        3.25       70.63     45.86 o 
 -13   1  27      317.77      300.57     48.65 o 
 -11   1  27        2.05      112.50     51.97 o 
  -9   1  27      415.38      534.02     64.24 o 
  -7   1  27      195.51      310.07     44.72 o 
  -5   1  27      109.12       96.90     46.88 o 
  -3   1  27      326.30      288.09     61.97 o 
  -1   1  27      106.98       66.83     37.56 o 
   1   1  27      382.52      417.90     44.99 o 
   3   1  27      170.12      140.49     44.10 o 
   5   1  27      335.09      381.77     42.13 o 
   7   1  27        1.06       33.00     38.58 o 
   9   1  27        0.12       85.02     42.16 o 
 -16   2  27        4.03       50.86     89.26 o 
 -14   2  27       42.56      131.25     55.67 o 
 -12   2  27       76.03      104.80     54.52 o 
 -10   2  27       30.39      158.54     53.56 o 
  -8   2  27       28.44      118.48     39.72 o 
  -6   2  27        8.52       68.02     34.69 o 
  -4   2  27        8.49       87.59     42.39 o 
  -2   2  27      174.57      216.59     37.04 o 
   0   2  27      225.35      128.68     33.48 o 
   2   2  27      185.92      147.74     44.39 o 
   4   2  27      489.23      480.31     49.35 o 
   6   2  27      516.06      604.65     57.18 o 
   8   2  27      200.66      167.19     66.59 o 
 -11   3  27      907.44     1078.66     71.05 o 
  -9   3  27       62.53       76.41     55.43 o 
  -7   3  27     1339.71     1465.28    163.98 o 
  -5   3  27        0.13       96.32     37.15 o 
  -3   3  27       36.78      117.79     54.56 o 
  -1   3  27       20.41       83.38     35.48 o 
   1   3  27      192.82      255.76     58.32 o 
   3   3  27     1020.44      919.01    113.48 o 
   5   3  27        4.34      -11.27     33.17 o 
 -16   0  28        1.81      129.47     72.63 o 
 -14   0  28       90.08       59.55     41.96 o 
 -12   0  28       84.54       71.09     37.37 o 
 -10   0  28      116.08      151.72     60.28 o 
  -8   0  28       62.65       37.18     27.82 o 
  -6   0  28        1.00       60.58     53.39 o 
  -4   0  28        2.00      108.23     64.23 o 
  -2   0  28      181.25      159.42     43.27 o 
   0   0  28        0.36       33.44     27.74 o 
   2   0  28      392.19      458.76     67.53 o 
   4   0  28      215.19      277.99     58.41 o 
   6   0  28       26.80       82.09     49.21 o 
   8   0  28      162.34       45.24     34.21 o 
 -15   1  28      260.74      298.35     61.44 o 
 -13   1  28       37.91      126.87     44.30 o 
 -11   1  28        9.91      117.64     77.52 o 
  -9   1  28        4.38       97.55     52.39 o 
  -7   1  28      168.03      211.81     46.27 o 
  -5   1  28      133.59      117.02     33.54 o 
  -3   1  28       60.82      170.87     40.53 o 
  -1   1  28        2.82       75.45     35.08 o 
   1   1  28       31.75       72.84     38.33 o 
   3   1  28      238.36      314.78     44.13 o 
   5   1  28      234.47       99.02     26.22 o 
   7   1  28        3.92       70.89     45.14 o 
 -14   2  28      403.91      322.99     49.24 o 
 -12   2  28     1238.50     1348.34     78.55 o 
 -10   2  28       54.91       93.80     34.35 o 
  -8   2  28       75.29      141.30     47.94 o 
  -6   2  28       29.78       69.68     37.77 o 
  -4   2  28       96.09      161.66     83.59 o 
  -2   2  28       19.13       98.15     41.31 o 
   0   2  28        9.29       78.92     42.06 o 
   2   2  28     2306.83     3050.48    231.73 o 
   4   2  28       28.26       42.34     23.01 o 
   6   2  28      435.03      707.29    142.71 o 
  -9   3  28       59.60       94.04     53.33 o 
  -7   3  28      166.43      204.63     49.83 o 
  -5   3  28      160.44      188.87     34.54 o 
  -3   3  28      153.41      272.27     44.18 o 
  -1   3  28       41.60      132.02     66.77 o 
   1   3  28      311.23      387.13     60.51 o 
 -13   1  29        9.11       69.86     81.16 o 
 -11   1  29        0.00      112.10     83.43 o 
  -9   1  29        1.49       99.01     87.82 o 
  -7   1  29        9.38       87.02     42.83 o 
  -5   1  29      175.50      309.00     48.39 o 
  -3   1  29      536.13      675.90     50.12 o 
  -1   1  29      753.78      999.08     62.79 o 
   1   1  29       74.03      111.06     38.97 o 
   3   1  29      252.55      164.69     34.63 o 
   5   1  29        2.83       41.80     32.76 o 
 -12   2  29      562.70      474.81     91.58 o 
 -10   2  29        6.19       53.98     40.07 o 
  -8   2  29      283.85      283.69    101.72 o 
  -6   2  29       41.62      128.25     42.16 o 
  -4   2  29      514.00      458.89     62.82 o 
  -2   2  29        4.38       46.78     30.29 o 
   0   2  29      245.00      227.55     40.12 o 
   2   2  29      557.09      610.77     62.54 o 
  -5   3  29      164.75      212.73     49.28 o 
 -12   0  30      129.96       71.21     40.78 o 
 -10   0  30      354.82      602.56     92.30 o 
  -6   0  30      229.12      203.89     54.51 o 
  -4   0  30      157.29      158.68     45.29 o 
  -2   0  30      377.00      543.25     75.54 o 
   0   0  30       10.13       76.07     46.95 o 
   2   0  30      101.33       49.63     30.66 o 
   4   0  30      110.21      159.80     49.32 o 
 -11   1  30       11.65      181.92     59.92 o 
  -9   1  30        4.95       80.69     54.50 o 
  -7   1  30        7.02      101.42     40.60 o 
  -5   1  30        3.25       43.94     33.91 o 
  -3   1  30     1872.91     2248.60     84.89 o 
  -1   1  30       14.24        7.52     83.22 o 
   1   1  30        6.66       49.83     27.35 o 
   3   1  30      331.11      274.00     79.35 o 
  -8   2  30       29.48      169.80     52.77 o 
  -6   2  30       77.43      126.47     34.72 o 
  -4   2  30      612.73      716.00     89.72 o 
  -2   2  30        6.98      102.90     55.04 o 
   0   2  30      184.68      134.52     51.38 o 
  -7   1  31        0.25       55.50     40.99 o 
  -5   1  31       77.49      109.50     40.47 o 
  -3   1  31      609.00      685.11     57.73 o 
  -1   1  31       16.64      181.20     51.83 o 
                                                 
